# Supplementary material for: Dichlorido(η6-p-cymene)(4-fluoro­aniline-κN)ruthenium(II)
Source: Acta Crystallogr Sect E Struct Rep Online. 2010 Dec 18;67(Pt 1):m99–m100. doi: 10.1107/S1600536810051962 (PMC3050405; doi:10.1107/S1600536810051962)
Supplement: Supplementary file 1 [file e-67-00m99-sup1.cif]

##############################################################################
###                                                                        ###
###        Electronic paper (Acta Crystallographica Section E)             ###
###                                                                        ###
##############################################################################
#                                                                            #
# This CIF contains the data in a paper accepted for publication in Acta     #
# Crystallographica Section E. It conforms to the requirements of Notes      #
# for Authors for Section E, and has been peer reviewed under the auspices   #
# of the IUCr Commission on Journals.                                        #
#                                                                            #
# Full details of the Crystallographic Information File format               #
# are given in the paper "The Crystallographic Information File (CIF):       #
# a New Standard Archive File for Crystallography" by S. R. Hall, F. H.      #
# Allen and I. D. Brown [Acta Cryst. (1991), A47, 655-685].                  #
#                                                                            #
# The current version of the core CIF dictionary is obtainable from          #
# ftp://ftp.iucr.org/pub/cif_core.dic. The current version number is 2.4.    #
#                                                                            #
# Software is freely available for graphical display of the structure(s) in  #
# this CIF.  For information consult the CIF home page http://www.iucr.org/  #
# cif/home.html                                                              #
#                                                                            #
# This file may be used for bona fide research purposes within the           #
# scientific community so long as proper attribution is given to the journal # 
# article from which it was obtained.                                        #
#                                                                            #
##############################################################################
                                             
data_I
_audit_creation_method     SHELXL-97
_chemical_name_systematic
;
Dichlorido(\h^6^-<i>p</i>-cymene)(4-fluoroaniline-\k<i>N</i>)ruthenium(II)
;
_chemical_name_common     ?
_chemical_formula_moiety     'C16 H20 Cl2 F N Ru'
_chemical_formula_sum     'C16 H20 Cl2 F N Ru'
_chemical_formula_iupac     '[Ru Cl2 (C10 H14) (C6 H6 F N)]'
_chemical_formula_weight     417.30
_chemical_melting_point     ?
_symmetry_cell_setting     monoclinic
_symmetry_space_group_name_H-M     'P 21/n'
_symmetry_space_group_name_Hall     '-P 2yn'
loop_
    _symmetry_equiv_pos_as_xyz
    'x, y, z'
    '-x+1/2, y+1/2, -z+1/2'
    '-x, -y, -z'
    'x-1/2, -y-1/2, z-1/2'
_cell_length_a     8.6492(9)
_cell_length_b     12.2458(13)
_cell_length_c     15.6471(16)
_cell_angle_alpha     90.00
_cell_angle_beta     93.271(8)
_cell_angle_gamma     90.00
_cell_volume     1654.6(3)
_cell_formula_units_Z     4
_cell_measurement_reflns_used     25
_cell_measurement_theta_min     8.45
_cell_measurement_theta_max     13.15
_cell_measurement_temperature     290(2)
_exptl_crystal_description     'prism'
_exptl_crystal_colour     'red'
_exptl_crystal_size_max     0.26
_exptl_crystal_size_mid     0.25
_exptl_crystal_size_min     0.20
_exptl_crystal_density_diffrn     1.675
_exptl_crystal_density_meas     ?
_exptl_crystal_density_method     'not measured'
_exptl_crystal_F_000     840
_exptl_absorpt_coefficient_mu     1.272
_exptl_absorpt_correction_type     psi-scan
_exptl_absorpt_process_details     '(North <i>et al.</i>, 1968)'
_exptl_absorpt_correction_T_min     0.635
_exptl_absorpt_correction_T_max     0.779
_exptl_special_details
;
;
_diffrn_ambient_temperature     290(2)
_diffrn_radiation_type     MoK\a
_diffrn_radiation_wavelength     0.71073
_diffrn_radiation_source     'fine-focus sealed tube'
_diffrn_radiation_monochromator     graphite
_diffrn_measurement_device_type     'Enraf--Nonius CAD-4'
_diffrn_measurement_method     '\q/2\q scans'
_diffrn_detector_area_resol_mean     ?
_diffrn_reflns_number     3234
_diffrn_reflns_av_R_equivalents     0.0476
_diffrn_reflns_av_sigmaI/netI     0.0534
_diffrn_reflns_theta_min     2.11
_diffrn_reflns_theta_max     25.37
_diffrn_reflns_theta_full     25.37
_diffrn_measured_fraction_theta_max     0.999
_diffrn_measured_fraction_theta_full     0.999
_diffrn_reflns_limit_h_min     0
_diffrn_reflns_limit_h_max     10
_diffrn_reflns_limit_k_min     0
_diffrn_reflns_limit_k_max     14
_diffrn_reflns_limit_l_min     -18
_diffrn_reflns_limit_l_max     18
_diffrn_standards_number     3
_diffrn_standards_interval_count     ?
_diffrn_standards_interval_time     120
_diffrn_standards_decay_%     ?
_refine_special_details
;
Refinement of <i>F</i>^2^ against ALL reflections. The weighted <i>R</i>-factor
<i>wR</i> and goodness of fit <i>S</i> are based on <i>F</i>^2^, conventional
<i>R</i>-factors <i>R</i> are based on <i>F</i>, with <i>F</i> set to zero for
negative <i>F</i>^2^. The threshold expression of <i>F</i>^2^ >
2\s(<i>F</i>^2^) is used only for calculating <i>R</i>-factors(gt) <i>etc</i>.
and is not relevant to the choice of reflections for refinement.
<i>R</i>-factors based on <i>F</i>^2^ are statistically about twice as large
as those based on <i>F</i>, and <i>R</i>- factors based on ALL data will be
even larger.
;
_reflns_number_total     3027
_reflns_number_gt     2284
_reflns_threshold_expression     I>2\s(I)
_refine_ls_structure_factor_coef     Fsqd
_refine_ls_matrix_type     full
_refine_ls_R_factor_all     0.0585
_refine_ls_R_factor_gt     0.0335
_refine_ls_wR_factor_gt     0.0821
_refine_ls_wR_factor_ref     0.0904
_refine_ls_goodness_of_fit_ref     1.002
_refine_ls_restrained_S_all     1.002
_refine_ls_number_reflns     3027
_refine_ls_number_parameters     193
_refine_ls_number_restraints     0
_refine_ls_hydrogen_treatment     constr
_refine_ls_weighting_scheme     calc
_refine_ls_weighting_details
         'calc w=1/[\s^2^(Fo^2^)+(0.0435P)^2^+0.0000P] where P=(Fo^2^+2Fc^2^)/3'
_atom_sites_solution_hydrogens     geom
_atom_sites_solution_primary     direct
_atom_sites_solution_secondary     difmap
_refine_ls_shift/su_max     0.000
_refine_ls_shift/su_mean     0.000
_refine_diff_density_max     0.574
_refine_diff_density_min     -0.671
_refine_ls_extinction_method     none
_refine_ls_extinction_coef     ?
loop_
    _atom_type_symbol
    _atom_type_description
    _atom_type_scat_dispersion_real
    _atom_type_scat_dispersion_imag
    _atom_type_scat_source
    'C' 'C' 0.0033 0.0016
                         'International Tables Vol C Tables 4.2.6.8 and 6.1.1.4'
    'H' 'H' 0.0000 0.0000
                         'International Tables Vol C Tables 4.2.6.8 and 6.1.1.4'
    'N' 'N' 0.0061 0.0033
                         'International Tables Vol C Tables 4.2.6.8 and 6.1.1.4'
    'F' 'F' 0.0171 0.0103
                         'International Tables Vol C Tables 4.2.6.8 and 6.1.1.4'
    'Cl' 'Cl' 0.1484 0.1585
                         'International Tables Vol C Tables 4.2.6.8 and 6.1.1.4'
    'Ru' 'Ru' -1.2594 0.8363
                         'International Tables Vol C Tables 4.2.6.8 and 6.1.1.4'
_computing_data_collection     '<i>CAD-4/PC</i> (Enraf--Nonius, 1993)'
_computing_cell_refinement     '<i>CAD-4/PC</i> (Enraf--Nonius, 1993)'
_computing_data_reduction     '<i>XCAD-4PC</i> (Harms & Wocadlo, 1995)'
_computing_structure_solution     '<i>SHELXS97</i> (Sheldrick, 2008)'
_computing_structure_refinement     '<i>SHELXL97</i> (Sheldrick, 2008)'
_computing_molecular_graphics     '<i>OLEX2</i> (Dolomanov <i>et al.</i>, 2009)'
_computing_publication_material     '<i>publCIF</i> (Westrip, 2010)'
loop_
    _atom_site_type_symbol
    _atom_site_label
    _atom_site_fract_x
    _atom_site_fract_y
    _atom_site_fract_z
    _atom_site_U_iso_or_equiv
    _atom_site_adp_type
    _atom_site_calc_flag
    _atom_site_refinement_flags
    _atom_site_occupancy
    _atom_site_disorder_assembly
    _atom_site_disorder_group
    Ru Ru1 0.22499(3) 0.59291(3) 0.611377(18) 0.02585(12) Uani d . 1 . .
    Cl Cl1 0.24408(14) 0.39815(9) 0.63052(7) 0.0442(3) Uani d . 1 . .
    Cl Cl2 0.29626(13) 0.56893(9) 0.46564(6) 0.0391(3) Uani d . 1 . .
    F F1 0.8394(4) 0.9472(3) 0.6880(2) 0.0811(10) Uani d . 1 . .
    N N1 0.4725(4) 0.5795(3) 0.6397(2) 0.0335(8) Uani d . 1 . .
    H H1A 0.4864 0.5382 0.6871 0.040 Uiso calc R 1 . .
    H H1B 0.5116 0.5417 0.5966 0.040 Uiso calc R 1 . .
    C C1 0.0988(5) 0.6207(3) 0.7270(2) 0.0322(9) Uani d . 1 . .
    C C2 -0.0055(5) 0.5901(4) 0.6567(3) 0.0353(9) Uani d . 1 . .
    H H2 -0.0712 0.5309 0.6631 0.042 Uiso calc R 1 . .
    C C3 -0.0120(5) 0.6456(4) 0.5792(3) 0.0381(10) Uani d . 1 . .
    H H3 -0.0833 0.6247 0.5356 0.046 Uiso calc R 1 . .
    C C4 0.0905(5) 0.7347(3) 0.5664(3) 0.0359(10) Uani d . 1 . .
    C C5 0.1936(5) 0.7656(3) 0.6343(3) 0.0377(10) Uani d . 1 . .
    H H5 0.2593 0.8247 0.6275 0.045 Uiso calc R 1 . .
    C C6 0.2000(5) 0.7087(3) 0.7133(2) 0.0337(9) Uani d . 1 . .
    H H6 0.2719 0.7295 0.7568 0.040 Uiso calc R 1 . .
    C C7 0.1003(5) 0.5586(4) 0.8103(2) 0.0375(10) Uani d . 1 . .
    H H7 0.0686 0.4832 0.7979 0.045 Uiso calc R 1 . .
    C C8 -0.0172(6) 0.6100(5) 0.8675(3) 0.0607(15) Uani d . 1 . .
    H H8A -0.0165 0.5711 0.9208 0.091 Uiso calc R 1 . .
    H H8B -0.1187 0.6062 0.8395 0.091 Uiso calc R 1 . .
    H H8C 0.0098 0.6850 0.8783 0.091 Uiso calc R 1 . .
    C C9 0.2608(6) 0.5567(5) 0.8572(3) 0.0513(13) Uani d . 1 . .
    H H9A 0.3347 0.5265 0.8203 0.077 Uiso calc R 1 . .
    H H9B 0.2572 0.5127 0.9078 0.077 Uiso calc R 1 . .
    H H9C 0.2908 0.6298 0.8729 0.077 Uiso calc R 1 . .
    C C10 0.0887(6) 0.7916(4) 0.4821(3) 0.0530(13) Uani d . 1 . .
    H H10A 0.0348 0.8598 0.4858 0.079 Uiso calc R 1 . .
    H H10B 0.0372 0.7466 0.4390 0.079 Uiso calc R 1 . .
    H H10C 0.1932 0.8050 0.4671 0.079 Uiso calc R 1 . .
    C C11 0.5666(4) 0.6756(3) 0.6529(2) 0.0312(9) Uani d . 1 . .
    C C12 0.6131(5) 0.7101(4) 0.7343(3) 0.0406(10) Uani d . 1 . .
    H H12 0.5832 0.6705 0.7813 0.049 Uiso calc R 1 . .
    C C13 0.7024(6) 0.8016(4) 0.7471(3) 0.0510(13) Uani d . 1 . .
    H H13 0.7326 0.8251 0.8021 0.061 Uiso calc R 1 . .
    C C14 0.7458(5) 0.8573(4) 0.6771(4) 0.0508(12) Uani d . 1 . .
    C C15 0.7011(5) 0.8263(4) 0.5954(3) 0.0539(13) Uani d . 1 . .
    H H15 0.7319 0.8665 0.5489 0.065 Uiso calc R 1 . .
    C C16 0.6102(5) 0.7351(4) 0.5829(3) 0.0424(11) Uani d . 1 . .
    H H16 0.5781 0.7133 0.5278 0.051 Uiso calc R 1 . .
loop_
    _atom_site_aniso_label
    _atom_site_aniso_U_11
    _atom_site_aniso_U_22
    _atom_site_aniso_U_33
    _atom_site_aniso_U_12
    _atom_site_aniso_U_13
    _atom_site_aniso_U_23
    Ru1 0.02827(18) 0.02503(18) 0.02404(17) 0.00145(14) -0.00045(12)
                                                                    -0.00363(13)
    Cl1 0.0591(7) 0.0273(5) 0.0457(6) 0.0016(5) -0.0001(5) 0.0026(4)
    Cl2 0.0435(6) 0.0486(7) 0.0252(5) 0.0095(5) 0.0027(4) -0.0046(4)
    F1 0.074(2) 0.057(2) 0.111(3) -0.0266(18) -0.011(2) 0.001(2)
    N1 0.0335(18) 0.035(2) 0.0319(17) 0.0073(16) 0.0001(14) -0.0108(15)
    C1 0.032(2) 0.034(2) 0.031(2) 0.0024(17) 0.0060(17) -0.0075(17)
    C2 0.028(2) 0.040(2) 0.037(2) 0.0000(19) 0.0018(16) -0.0040(19)
    C3 0.029(2) 0.045(3) 0.040(2) 0.013(2) -0.0053(18) -0.006(2)
    C4 0.036(2) 0.034(2) 0.038(2) 0.0137(19) 0.0031(18) 0.0016(18)
    C5 0.046(2) 0.026(2) 0.041(2) 0.0058(19) 0.0048(19) -0.0049(18)
    C6 0.034(2) 0.035(2) 0.032(2) 0.0024(18) -0.0010(17) -0.0111(18)
    C7 0.046(3) 0.039(2) 0.028(2) -0.007(2) 0.0020(18) -0.0046(18)
    C8 0.062(3) 0.082(4) 0.039(3) 0.008(3) 0.013(2) -0.003(3)
    C9 0.059(3) 0.057(3) 0.037(2) -0.002(3) -0.007(2) 0.007(2)
    C10 0.064(3) 0.049(3) 0.046(3) 0.015(3) 0.001(2) 0.012(2)
    C11 0.026(2) 0.036(2) 0.032(2) 0.0046(18) 0.0015(16) -0.0056(17)
    C12 0.042(2) 0.046(3) 0.034(2) -0.001(2) -0.0034(18) -0.003(2)
    C13 0.051(3) 0.056(3) 0.044(3) -0.002(3) -0.008(2) -0.017(2)
    C14 0.035(2) 0.042(3) 0.074(4) 0.003(2) -0.006(2) -0.007(3)
    C15 0.044(3) 0.055(3) 0.063(3) -0.003(2) 0.013(2) 0.015(3)
    C16 0.041(2) 0.052(3) 0.034(2) 0.003(2) 0.0025(18) -0.004(2)
_geom_special_details
;
All e.s.d.'s (except the e.s.d. in the dihedral angle between two l.s. planes)
are estimated using the full covariance matrix. The cell e.s.d.'s are taken
into account individually in the estimation of e.s.d.'s in distances, angles
and torsion angles; correlations between e.s.d.'s in cell parameters are only
used when they are defined by crystal symmetry. An approximate (isotropic)
treatment of cell e.s.d.'s is used for estimating e.s.d.'s involving l.s.
planes.
;
loop_
    _geom_bond_atom_site_label_1
    _geom_bond_atom_site_label_2
    _geom_bond_site_symmetry_2
    _geom_bond_distance
    _geom_bond_publ_flag
    Ru1 C2 . 2.154(4) ?
    Ru1 C6 . 2.154(4) ?
    Ru1 C5 . 2.165(4) ?
    Ru1 N1 . 2.167(3) ?
    Ru1 C3 . 2.180(4) ?
    Ru1 C4 . 2.184(4) ?
    Ru1 C1 . 2.192(4) ?
    Ru1 Cl1 . 2.4082(11) ?
    Ru1 Cl2 . 2.4138(10) ?
    F1 C14 . 1.372(6) ?
    N1 C11 . 1.439(5) ?
    N1 H1A . 0.9000 ?
    N1 H1B . 0.9000 ?
    C1 C6 . 1.412(6) ?
    C1 C2 . 1.433(6) ?
    C1 C7 . 1.508(6) ?
    C2 C3 . 1.388(6) ?
    C2 H2 . 0.9300 ?
    C3 C4 . 1.427(6) ?
    C3 H3 . 0.9300 ?
    C4 C5 . 1.401(6) ?
    C4 C10 . 1.491(6) ?
    C5 C6 . 1.418(6) ?
    C5 H5 . 0.9300 ?
    C6 H6 . 0.9300 ?
    C7 C8 . 1.528(6) ?
    C7 C9 . 1.533(6) ?
    C7 H7 . 0.9800 ?
    C8 H8A . 0.9600 ?
    C8 H8B . 0.9600 ?
    C8 H8C . 0.9600 ?
    C9 H9A . 0.9600 ?
    C9 H9B . 0.9600 ?
    C9 H9C . 0.9600 ?
    C10 H10A . 0.9600 ?
    C10 H10B . 0.9600 ?
    C10 H10C . 0.9600 ?
    C11 C12 . 1.381(5) ?
    C11 C16 . 1.384(6) ?
    C12 C13 . 1.369(6) ?
    C12 H12 . 0.9300 ?
    C13 C14 . 1.361(7) ?
    C13 H13 . 0.9300 ?
    C14 C15 . 1.367(7) ?
    C15 C16 . 1.374(7) ?
    C15 H15 . 0.9300 ?
    C16 H16 . 0.9300 ?
loop_
    _geom_angle_atom_site_label_1
    _geom_angle_atom_site_label_2
    _geom_angle_atom_site_label_3
    _geom_angle_site_symmetry_1
    _geom_angle_site_symmetry_3
    _geom_angle
    _geom_angle_publ_flag
    C2 Ru1 C6 . . 68.48(15) ?
    C2 Ru1 C5 . . 80.44(17) ?
    C6 Ru1 C5 . . 38.32(16) ?
    C2 Ru1 N1 . . 148.59(14) ?
    C6 Ru1 N1 . . 92.17(14) ?
    C5 Ru1 N1 . . 99.88(15) ?
    C2 Ru1 C3 . . 37.34(16) ?
    C6 Ru1 C3 . . 80.99(16) ?
    C5 Ru1 C3 . . 67.91(17) ?
    N1 Ru1 C3 . . 166.94(15) ?
    C2 Ru1 C4 . . 68.45(16) ?
    C6 Ru1 C4 . . 69.00(15) ?
    C5 Ru1 C4 . . 37.57(16) ?
    N1 Ru1 C4 . . 128.89(15) ?
    C3 Ru1 C4 . . 38.16(16) ?
    C2 Ru1 C1 . . 38.48(15) ?
    C6 Ru1 C1 . . 37.91(15) ?
    C5 Ru1 C1 . . 68.81(16) ?
    N1 Ru1 C1 . . 112.05(14) ?
    C3 Ru1 C1 . . 68.83(15) ?
    C4 Ru1 C1 . . 82.05(15) ?
    C2 Ru1 Cl1 . . 90.08(12) ?
    C6 Ru1 Cl1 . . 124.65(12) ?
    C5 Ru1 Cl1 . . 162.78(12) ?
    N1 Ru1 Cl1 . . 80.78(9) ?
    C3 Ru1 Cl1 . . 112.26(13) ?
    C4 Ru1 Cl1 . . 149.19(12) ?
    C1 Ru1 Cl1 . . 94.86(11) ?
    C2 Ru1 Cl2 . . 126.86(11) ?
    C6 Ru1 Cl2 . . 145.24(12) ?
    C5 Ru1 Cl2 . . 108.47(12) ?
    N1 Ru1 Cl2 . . 83.19(9) ?
    C3 Ru1 Cl2 . . 96.05(11) ?
    C4 Ru1 Cl2 . . 87.26(11) ?
    C1 Ru1 Cl2 . . 164.70(11) ?
    Cl1 Ru1 Cl2 . . 88.72(4) ?
    C11 N1 Ru1 . . 120.8(2) ?
    C11 N1 H1A . . 107.1 ?
    Ru1 N1 H1A . . 107.1 ?
    C11 N1 H1B . . 107.1 ?
    Ru1 N1 H1B . . 107.1 ?
    H1A N1 H1B . . 106.8 ?
    C6 C1 C2 . . 116.8(4) ?
    C6 C1 C7 . . 122.7(4) ?
    C2 C1 C7 . . 120.4(4) ?
    C6 C1 Ru1 . . 69.6(2) ?
    C2 C1 Ru1 . . 69.3(2) ?
    C7 C1 Ru1 . . 130.9(3) ?
    C3 C2 C1 . . 122.4(4) ?
    C3 C2 Ru1 . . 72.4(2) ?
    C1 C2 Ru1 . . 72.2(2) ?
    C3 C2 H2 . . 118.8 ?
    C1 C2 H2 . . 118.8 ?
    Ru1 C2 H2 . . 129.1 ?
    C2 C3 C4 . . 120.2(4) ?
    C2 C3 Ru1 . . 70.3(2) ?
    C4 C3 Ru1 . . 71.1(2) ?
    C2 C3 H3 . . 119.9 ?
    C4 C3 H3 . . 119.9 ?
    Ru1 C3 H3 . . 131.6 ?
    C5 C4 C3 . . 118.3(4) ?
    C5 C4 C10 . . 121.3(4) ?
    C3 C4 C10 . . 120.4(4) ?
    C5 C4 Ru1 . . 70.5(2) ?
    C3 C4 Ru1 . . 70.8(2) ?
    C10 C4 Ru1 . . 129.4(3) ?
    C4 C5 C6 . . 121.4(4) ?
    C4 C5 Ru1 . . 72.0(2) ?
    C6 C5 Ru1 . . 70.4(2) ?
    C4 C5 H5 . . 119.3 ?
    C6 C5 H5 . . 119.3 ?
    Ru1 C5 H5 . . 131.2 ?
    C1 C6 C5 . . 120.9(4) ?
    C1 C6 Ru1 . . 72.5(2) ?
    C5 C6 Ru1 . . 71.2(2) ?
    C1 C6 H6 . . 119.5 ?
    C5 C6 H6 . . 119.5 ?
    Ru1 C6 H6 . . 129.1 ?
    C1 C7 C8 . . 109.0(4) ?
    C1 C7 C9 . . 112.6(4) ?
    C8 C7 C9 . . 109.9(4) ?
    C1 C7 H7 . . 108.4 ?
    C8 C7 H7 . . 108.4 ?
    C9 C7 H7 . . 108.4 ?
    C7 C8 H8A . . 109.5 ?
    C7 C8 H8B . . 109.5 ?
    H8A C8 H8B . . 109.5 ?
    C7 C8 H8C . . 109.5 ?
    H8A C8 H8C . . 109.5 ?
    H8B C8 H8C . . 109.5 ?
    C7 C9 H9A . . 109.5 ?
    C7 C9 H9B . . 109.5 ?
    H9A C9 H9B . . 109.5 ?
    C7 C9 H9C . . 109.5 ?
    H9A C9 H9C . . 109.5 ?
    H9B C9 H9C . . 109.5 ?
    C4 C10 H10A . . 109.5 ?
    C4 C10 H10B . . 109.5 ?
    H10A C10 H10B . . 109.5 ?
    C4 C10 H10C . . 109.5 ?
    H10A C10 H10C . . 109.5 ?
    H10B C10 H10C . . 109.5 ?
    C12 C11 C16 . . 119.4(4) ?
    C12 C11 N1 . . 121.0(4) ?
    C16 C11 N1 . . 119.6(4) ?
    C13 C12 C11 . . 121.1(4) ?
    C13 C12 H12 . . 119.4 ?
    C11 C12 H12 . . 119.4 ?
    C14 C13 C12 . . 118.1(4) ?
    C14 C13 H13 . . 120.9 ?
    C12 C13 H13 . . 120.9 ?
    C13 C14 C15 . . 122.5(5) ?
    C13 C14 F1 . . 119.3(5) ?
    C15 C14 F1 . . 118.2(5) ?
    C14 C15 C16 . . 119.2(5) ?
    C14 C15 H15 . . 120.4 ?
    C16 C15 H15 . . 120.4 ?
    C15 C16 C11 . . 119.6(4) ?
    C15 C16 H16 . . 120.2 ?
    C11 C16 H16 . . 120.2 ?
loop_
    _geom_hbond_atom_site_label_D
    _geom_hbond_atom_site_label_H
    _geom_hbond_atom_site_label_A
    _geom_hbond_site_symmetry_A
    _geom_hbond_distance_DH
    _geom_hbond_distance_HA
    _geom_hbond_distance_DA
    _geom_hbond_angle_DHA
    N1 H1B Cl2 3_666 0.90 2.39 3.225(3) 154
    C6 H6 Cl1 2_556 0.93 2.72 3.384(4) 129
data_global
_journal_date_recd_electronic     2010-12-01
_journal_date_accepted     2010-12-11
_journal_name_full     'Acta Crystallographica, Section E'
_journal_year     2011
_journal_volume     67
_journal_issue      1
_journal_page_first     m99
_journal_page_last     m100
_journal_paper_category     QM
_journal_coeditor_code     IS2638
_publ_contact_author_name     'Norris W. Hoffman'
_publ_contact_author_address
;
Department of Chemistry
University of South Alabama
Mobile, AL 36688
;
_publ_contact_author_email     'nhoffman@jaguar1.usouthal.edu'
_publ_contact_author_fax     '1 251-460-7359'
_publ_contact_author_phone     '1 251-460-7425'
_publ_section_title
;
Dichlorido(\h^6^-<i>p</i>-cymene)(4-fluoroaniline-\k<i>N</i>)ruthenium(II)
;
loop_
    _publ_author_name
    _publ_author_footnote
    _publ_author_address
    'Sykora, Richard E.' .
;
Department of Chemistry
University of South Alabama
Mobile
AL 36688-0002
USA
;
    'Harris, Andrew G.' .
;
Department of Chemistry
University of South Alabama
Mobile
AL 36688-0002
USA
;
    'Clements, Jason W.' .
;
Department of Chemistry
University of South Alabama
Mobile
AL 36688-0002
USA
;
    'Hoffman, Norris W.' .
;
Department of Chemistry
University of South Alabama
Mobile
AL 36688-0002
USA
;
_publ_section_synopsis     .
