# Supplementary material for: Dichlorido(η6-p-cymene)(4-fluoro­aniline-κN)ruthenium(II)
Source: Acta Crystallogr Sect E Struct Rep Online. 2010 Dec 18;67(Pt 1):m99–m100. doi: 10.1107/S1600536810051962 (PMC3050405; doi:10.1107/S1600536810051962)
Supplement: Supplementary file 2 [file e-67-00m99-Isup2.hkl]

# 
# h,k,l, Fc-squared, Fo-squared, sigma(Fo-squared) and status flag 
# 
data_I
_shelx_title ' 1 in P2(1)/n' 
_shelx_refln_list_code          4 
_shelx_F_calc_maximum      232.44 
_exptl_crystal_F_000       840.00 
_reflns_d_resolution_high  0.8295 
 
loop_ 
 _symmetry_equiv_pos_as_xyz 
 'x, y, z' 
 '-x+1/2, y+1/2, -z+1/2' 
 '-x, -y, -z' 
 'x-1/2, -y-1/2, z-1/2' 
 
_cell_length_a     8.6492 
_cell_length_b    12.2458 
_cell_length_c    15.6471 
_cell_angle_alpha  90.000 
_cell_angle_beta   93.271 
_cell_angle_gamma  90.000 
 
_shelx_F_squared_multiplier     1.000 
 
loop_ 
 _refln_index_h 
 _refln_index_k 
 _refln_index_l 
 _refln_F_squared_calc 
 _refln_F_squared_meas 
 _refln_F_squared_sigma 
 _refln_observed_status 
   2   0   0    51517.36    53260.10    307.71 o 
   4   0   0    26709.07    27215.77    321.69 o 
   6   0   0     5189.78     5254.66    179.51 o 
   8   0   0      596.32      674.47     47.09 o 
  10   0   0      416.92      336.59     49.48 o 
   1   1   0     1133.99     1203.26     47.27 o 
   2   1   0    17615.33    18071.01    189.63 o 
   3   1   0        8.35       31.82     16.92 o 
   4   1   0      415.80      450.44     30.72 o 
   5   1   0     1181.86     1126.38     73.02 o 
   6   1   0      643.94      694.70     43.04 o 
   7   1   0     1472.50     1611.03    109.25 o 
   8   1   0     2657.68     2848.51    178.41 o 
   9   1   0     2074.74     1913.60    141.44 o 
  10   1   0      155.05       88.47     43.78 o 
   0   2   0     1448.81     1559.53     58.31 o 
   1   2   0    42710.99    43974.64    268.54 o 
   2   2   0     4888.29     5030.64    113.12 o 
   3   2   0    16654.36    16617.42    230.65 o 
   4   2   0     5183.19     5319.96    151.37 o 
   5   2   0     1411.46     1461.31     96.75 o 
   6   2   0       14.13       41.20     56.10 o 
   7   2   0      177.51       84.42     75.04 o 
   8   2   0      163.29      -94.91     94.91 o 
   9   2   0      106.40      100.24     36.23 o 
  10   2   0       35.96      -66.95     77.25 o 
   1   3   0      527.31      553.99     38.63 o 
   2   3   0     5608.66     5765.07    132.43 o 
   3   3   0      927.17     1052.26     70.63 o 
   4   3   0      463.98      467.18     34.58 o 
   5   3   0     4006.33     4198.73    160.39 o 
   6   3   0      339.06      353.51     33.29 o 
   7   3   0      172.09       73.02     70.81 o 
   8   3   0     1620.97     1766.64    125.26 o 
   9   3   0      295.35      329.05     41.75 o 
  10   3   0      704.95      723.39     61.62 o 
   0   4   0    20655.09    22129.59    240.40 o 
   1   4   0    20280.33    20730.81    248.67 o 
   2   4   0     7561.32     7424.11    162.59 o 
   3   4   0      527.41      400.41     30.72 o 
   4   4   0    13863.22    13402.53    261.00 o 
   5   4   0     1082.58     1080.95     72.10 o 
   6   4   0     1236.19     1109.64     78.72 o 
   7   4   0      161.75      186.14     33.29 o 
   8   4   0      824.74      852.51     58.49 o 
   9   4   0       12.81      -80.19     84.06 o 
  10   4   0       38.92      -80.38     88.10 o 
   1   5   0     2755.93     3115.20    114.40 o 
   2   5   0       33.12       -4.05     41.75 o 
   3   5   0      451.68      416.05     31.82 o 
   4   5   0      357.42      380.92     32.19 o 
   5   5   0      535.90      554.55     39.54 o 
   6   5   0      152.83      208.58     33.29 o 
   7   5   0     1713.69     1641.38    105.39 o 
   8   5   0      100.64      125.81     33.48 o 
   9   5   0     1958.67     1781.54    120.47 o 
   0   6   0    38188.58    39937.95    400.23 o 
   1   6   0      309.71      338.61     27.59 o 
   2   6   0    13622.15    12896.54    250.88 o 
   3   6   0      306.99      183.93     38.44 o 
   4   6   0     6564.44     6104.97    198.46 o 
   5   6   0       26.55      -60.70     60.70 o 
   6   6   0     1490.92     1399.70     94.54 o 
   7   6   0      430.04      471.59     44.14 o 
   8   6   0      387.39      373.01     50.40 o 
   9   6   0        1.92       10.67     80.93 o 
   1   7   0      609.66      730.75     59.59 o 
   2   7   0      756.65      781.33     66.77 o 
   3   7   0       14.85       11.22     57.75 o 
   4   7   0     1642.47     1665.66    107.78 o 
   5   7   0      233.10      212.81     35.13 o 
   6   7   0      664.34      701.50     50.03 o 
   7   7   0      551.48      544.43     48.74 o 
   8   7   0     1267.77     1423.24     85.53 o 
   9   7   0      200.61      219.06     42.86 o 
   0   8   0     1300.80     1463.34     98.40 o 
   1   8   0     2610.91     2744.22    146.59 o 
   2   8   0      330.04      317.46     35.31 o 
   3   8   0     2048.90     2082.07    126.36 o 
   4   8   0        2.56      -41.75     76.15 o 
   5   8   0     1137.22      979.61     78.35 o 
   6   8   0       88.01       71.00     34.76 o 
   7   8   0        2.91        9.56     66.95 o 
   8   8   0      217.40      223.11     40.83 o 
   1   9   0      378.34      362.89     40.10 o 
   2   9   0      198.95      204.16     36.97 o 
   3   9   0      511.66      410.71     43.78 o 
   4   9   0      776.43      760.36     51.68 o 
   5   9   0     1236.71     1186.89     78.91 o 
   6   9   0      960.36      943.19     75.41 o 
   7   9   0      904.61      892.97     62.17 o 
   8   9   0      844.67      842.76     63.27 o 
   0  10   0     5134.08     5414.13    214.28 o 
   1  10   0     2727.83     3002.27    172.89 o 
   2  10   0     4089.95     3789.85    197.91 o 
   3  10   0     1122.59     1210.99     80.19 o 
   4  10   0     3172.52     3084.67    193.31 o 
   5  10   0      201.66      185.40     40.10 o 
   6  10   0     1019.09      956.80     75.23 o 
   7  10   0        2.56      -94.54     94.54 o 
   1  11   0       39.99       73.57     67.69 o 
   2  11   0      196.09      102.63     91.41 o 
   3  11   0     1239.94     1338.82     87.18 o 
   4  11   0      174.22      167.74     43.41 o 
   5  11   0     1852.78     1885.09    125.07 o 
   6  11   0      122.56       54.63     79.64 o 
   0  12   0     1949.25     2139.64    149.72 o 
   1  12   0       11.04      -36.23     77.80 o 
   2  12   0     1167.07     1353.16     90.49 o 
   3  12   0      159.19       39.36     98.77 o 
   4  12   0     1337.33     1323.37     93.07 o 
   5  12   0        5.02       66.03     81.11 o 
   6  12   0      103.15      153.40     42.12 o 
   1  13   0        8.68      -20.05     87.18 o 
   2  13   0      182.39      219.79     47.45 o 
   3  13   0       19.41       87.00     72.10 o 
   4  13   0      717.86      772.13     64.56 o 
   0  14   0      138.85       86.26     44.69 o 
   1  14   0      457.22      110.17    116.61 o 
   2  14   0      300.27      286.38     52.60 o 
   3  14   0      520.10      434.81     55.36 o 
  -9   0   1     1525.73     1426.37     86.45 o 
  -7   0   1     4409.52     4573.39    197.17 o 
  -5   0   1     9851.87    10875.53    239.11 o 
  -3   0   1    18260.33    19721.59    238.19 o 
  -1   0   1    16785.85    19165.94    145.12 o 
   1   0   1     9988.26     9599.62     98.22 o 
   3   0   1     6324.83     6546.21    135.00 o 
   5   0   1     1531.97     1464.63     95.46 o 
   7   0   1       22.90       52.60     25.57 o 
   9   0   1      737.74      756.87     58.49 o 
 -10   1   1      467.31      483.18     53.34 o 
  -9   1   1      673.97      664.90     56.28 o 
  -8   1   1      954.17     1025.77     63.46 o 
  -7   1   1      166.87       76.15     67.69 o 
  -6   1   1       59.63       75.23     57.02 o 
  -5   1   1      220.91      238.37     26.85 o 
  -4   1   1     2679.89     2996.75    114.40 o 
  -3   1   1      206.01      208.39     20.42 o 
  -2   1   1      962.96      928.47     60.33 o 
  -1   1   1     1711.65     1899.43     57.94 o 
   0   1   1    30314.48    32728.23   2025.89 o 
   1   1   1     5640.61     5256.50     81.30 o 
   2   1   1    31617.66    30273.59    239.66 o 
   3   1   1     1909.96     1901.09     80.93 o 
   4   1   1    19313.50    18809.30    267.98 o 
   5   1   1     2897.42     2888.42    126.73 o 
   6   1   1     2801.93     2381.51    131.33 o 
   7   1   1      203.92      238.56     31.27 o 
   8   1   1     2314.68     2454.53    153.95 o 
   9   1   1       64.23        9.20     75.96 o 
  10   1   1       68.38      146.41     34.39 o 
 -10   2   1       72.94      121.39     39.91 o 
  -9   2   1      281.81      273.50     42.49 o 
  -8   2   1     1484.14     1753.76    124.34 o 
  -7   2   1      832.20      926.08     67.87 o 
  -6   2   1     1226.13     1191.31     87.37 o 
  -5   2   1     1678.70     1666.76    101.34 o 
  -4   2   1     2423.46     2481.02    111.28 o 
  -3   2   1      462.51      398.76     26.12 o 
  -2   2   1     2713.27     2879.59     95.64 o 
  -1   2   1     1080.29     1110.56     61.62 o 
   0   2   1    16592.62    17597.35    967.83 o 
   1   2   1     7763.44     7632.50    112.20 o 
   2   2   1     3310.13     3443.15     95.64 o 
   3   2   1        0.92       -5.89     33.84 o 
   4   2   1      170.47      170.32     21.15 o 
   5   2   1     1117.17     1209.33     77.07 o 
   6   2   1        0.74      -51.68     53.52 o 
   7   2   1      408.94      381.28     40.83 o 
   8   2   1      362.40      340.27     36.23 o 
   9   2   1        4.10        9.56     61.80 o 
  10   2   1      861.55      970.59     69.34 o 
 -10   3   1        1.26       20.97     36.60 o 
  -9   3   1     1389.78     1518.52    113.85 o 
  -8   3   1        5.59      -51.68     63.09 o 
  -7   3   1      662.99      699.85     53.89 o 
  -6   3   1      118.91      123.05     28.33 o 
  -5   3   1       76.67       46.90     53.71 o 
  -4   3   1      838.92      919.64     63.82 o 
  -3   3   1      542.54      494.22     33.48 o 
  -2   3   1      295.98      325.92     23.18 o 
  -1   3   1      124.29      102.08     21.52 o 
   0   3   1      482.46      617.78     31.30 o 
   1   3   1    22504.37    22581.50    222.55 o 
   2   3   1       83.72      116.79     18.21 o 
   3   3   1    14053.44    12722.55    210.97 o 
   4   3   1      119.82      140.89     20.42 o 
   5   3   1     3355.40     3322.86    135.92 o 
   6   3   1       84.50       35.87     62.54 o 
   7   3   1      830.60      854.17     54.08 o 
   8   3   1      363.59      387.17     41.38 o 
   9   3   1      866.13      898.68     64.01 o 
  10   3   1       21.97       36.23     37.34 o 
 -10   4   1      191.75      247.20     45.61 o 
  -9   4   1     1142.11     1124.54     71.36 o 
  -8   4   1      813.07      864.83     67.32 o 
  -7   4   1     2184.72     2304.81    157.81 o 
  -6   4   1      778.38      766.25     52.97 o 
  -5   4   1     3051.66     2982.77    140.52 o 
  -4   4   1     6906.28     7007.14    195.70 o 
  -3   4   1     2920.89     2572.06    112.38 o 
  -2   4   1     1317.69     1259.73     76.51 o 
  -1   4   1     4963.27     5055.29    131.33 o 
   0   4   1     2838.31     3007.98     69.98 o 
   1   4   1     4459.27     4422.02    119.00 o 
   2   4   1      913.47     1062.56     69.34 o 
   3   4   1      853.01      847.54     54.99 o 
   4   4   1     1052.16     1107.62     70.08 o 
   5   4   1        5.54      -42.86     59.78 o 
   6   4   1        1.12       57.20     59.04 o 
   7   4   1       67.49       44.69     65.85 o 
   8   4   1       42.07       50.03     35.13 o 
   9   4   1      451.76      401.88     45.61 o 
  -9   5   1      123.44      187.79     43.78 o 
  -8   5   1      583.88      541.67     51.32 o 
  -7   5   1      628.64      632.53     49.66 o 
  -6   5   1        9.73      -21.34     55.73 o 
  -5   5   1       65.88       71.55     28.88 o 
  -4   5   1      920.22     1053.18     73.57 o 
  -3   5   1       83.17      171.79     22.26 o 
  -2   5   1    11305.59    11433.94    225.13 o 
  -1   5   1     2197.37     2270.42    102.82 o 
   0   5   1    23440.32    24998.12    867.22 o 
   1   5   1     4945.07     5221.74    142.91 o 
   2   5   1    19348.82    19440.00    280.49 o 
   3   5   1     5473.54     5455.33    164.06 o 
   4   5   1    19654.17    18969.69    321.51 o 
   5   5   1     1728.35     1665.29     99.32 o 
   6   5   1     4406.46     4008.36    185.03 o 
   7   5   1       94.44      137.39     30.90 o 
   8   5   1     2416.10     2372.13    146.41 o 
   9   5   1       29.98       41.57     75.23 o 
  -9   6   1      760.17      712.54     59.23 o 
  -8   6   1      170.02      211.15     41.57 o 
  -7   6   1     3276.05     3610.34    195.88 o 
  -6   6   1       32.67       -3.31     34.03 o 
  -5   6   1     6771.64     6865.51    231.20 o 
  -4   6   1      718.74      746.57     47.82 o 
  -3   6   1     9138.38     9327.95    230.65 o 
  -2   6   1      256.82      233.41     27.59 o 
  -1   6   1    11546.82    12458.24    243.15 o 
   0   6   1       46.29       51.52     19.86 o 
   1   6   1    10196.18    10731.70    221.82 o 
   2   6   1       36.44       17.47     43.96 o 
   3   6   1     1488.00     1314.54     84.79 o 
   4   6   1      243.25      246.10     30.72 o 
   5   6   1     1149.10     1197.56     75.23 o 
   6   6   1     1215.63     1223.86     91.23 o 
   7   6   1      186.11      163.51     37.34 o 
   8   6   1      439.12      422.12     50.40 o 
   9   6   1      324.21      300.91     48.19 o 
  -9   7   1      519.11      572.02     56.83 o 
  -8   7   1      449.30      355.72     52.97 o 
  -7   7   1      655.66      599.98     50.03 o 
  -6   7   1        9.74      -32.74     67.32 o 
  -5   7   1       18.78      -50.76     70.81 o 
  -4   7   1      304.99      275.34     36.79 o 
  -3   7   1      174.83      211.89     29.80 o 
  -2   7   1     1041.24     1021.91     64.93 o 
  -1   7   1      783.33      794.39     61.62 o 
   0   7   1     5906.11     6617.52    303.76 o 
   1   7   1     5737.90     6324.03    189.81 o 
   2   7   1     8984.54     9740.69    237.45 o 
   3   7   1     1471.60     1431.15     90.31 o 
   4   7   1     4536.86     4369.60    185.95 o 
   5   7   1     1982.58     1749.53    108.70 o 
   6   7   1      811.63      728.54     52.42 o 
   7   7   1      904.80      956.98     69.89 o 
   8   7   1      447.00      509.12     44.33 o 
   9   7   1      219.25      194.78     46.53 o 
  -8   8   1     1394.22     1297.62     90.13 o 
  -7   8   1      215.99      157.26     43.41 o 
  -6   8   1     1282.84     1495.16    105.58 o 
  -5   8   1      112.08      132.06     36.23 o 
  -4   8   1     2373.12     2401.01    152.48 o 
  -3   8   1       94.58      136.48     32.92 o 
  -2   8   1     2132.82     2197.58    137.58 o 
  -1   8   1     1350.81     1452.67     95.46 o 
   0   8   1     3798.64     4354.25    219.15 o 
   1   8   1       30.33       11.40     63.46 o 
   2   8   1      254.84      314.15     32.92 o 
   3   8   1       90.20      102.45     28.51 o 
   4   8   1        5.41       -6.81     62.35 o 
   5   8   1      436.33      385.33     43.96 o 
   6   8   1      196.21      229.18     36.05 o 
   7   8   1      170.67      142.91     37.89 o 
   8   8   1      477.41      380.18     50.40 o 
  -8   9   1        7.59      -35.50     97.85 o 
  -7   9   1      244.35      222.92     45.80 o 
  -6   9   1      136.49       86.26     79.64 o 
  -5   9   1        0.45       -5.89     36.23 o 
  -4   9   1      108.25       47.82     78.54 o 
  -3   9   1      550.06      579.93     45.61 o 
  -2   9   1     1110.39     1209.33     86.63 o 
  -1   9   1     3457.50     3699.91    177.68 o 
   0   9   1     1616.05     1771.60     79.42 o 
   1   9   1     2982.57     3000.25    164.62 o 
   2   9   1     1921.44     1817.77    118.45 o 
   3   9   1     2990.70     3157.51    173.81 o 
   4   9   1      897.78      838.72     51.68 o 
   5   9   1     2295.24     2524.42    161.31 o 
   6   9   1     1193.15     1275.36     98.95 o 
   7   9   1      509.84      575.70     51.32 o 
   8   9   1     1007.48     1109.46     75.96 o 
  -7  10   1     2006.42     1889.13    138.31 o 
  -6  10   1      126.72       71.92     45.06 o 
  -5  10   1     3136.49     3395.88    201.40 o 
  -4  10   1      632.62      644.67     52.24 o 
  -3  10   1     5919.30     6251.74    251.80 o 
  -2  10   1       56.33      141.26     36.60 o 
  -1  10   1     4042.20     4092.60    196.99 o 
   0  10   1      295.66      321.24     63.27 o 
   1  10   1     2635.28     2674.69    176.76 o 
   2  10   1      327.16      106.49     89.94 o 
   3  10   1      694.38      689.92     52.42 o 
   4  10   1      484.97      372.09     49.11 o 
   5  10   1       34.41       36.42     69.53 o 
   6  10   1        1.76      -93.07     93.07 o 
   7  10   1      312.31      307.16     50.21 o 
  -6  11   1       37.96       33.66     84.98 o 
  -5  11   1       17.62      -41.75     86.08 o 
  -4  11   1      473.68      429.29     52.05 o 
  -3  11   1       26.65      -76.51     76.51 o 
  -2  11   1     2473.58     2361.65    146.59 o 
  -1  11   1      119.43      115.88     82.03 o 
   0  11   1     3630.68     3686.74    150.27 o 
   1  11   1      124.16      115.51     84.06 o 
   2  11   1     3275.32     3420.71    194.41 o 
   3  11   1      318.73      358.66     46.72 o 
   4  11   1     3823.01     3621.01    212.99 o 
   5  11   1        0.47      -86.08     86.08 o 
   6  11   1     1975.27     2028.37    129.67 o 
  -6  12   1      599.33      609.17     61.80 o 
  -5  12   1      711.33      767.54     65.11 o 
  -4  12   1      744.80      714.01     59.23 o 
  -3  12   1      933.78     1013.45     81.48 o 
  -2  12   1      513.47      561.35     52.97 o 
  -1  12   1      614.01      590.04     55.91 o 
   0  12   1      174.93      109.16     37.56 o 
   1  12   1      777.78      795.12     57.39 o 
   2  12   1        7.18       72.28     37.89 o 
   3  12   1      258.38      293.73     45.98 o 
   4  12   1      106.30      147.14     41.75 o 
   6  12   1      526.08      412.55     57.20 o 
  -4  13   1        0.00     -109.25    109.25 o 
  -3  13   1      126.06      111.64     97.48 o 
  -2  13   1        6.83       74.68     87.55 o 
  -1  13   1      416.45      382.39     50.40 o 
   0  13   1      340.79      376.32     34.48 o 
   1  13   1      391.84      396.92     47.27 o 
   2  13   1        3.38       83.69     69.34 o 
   3  13   1      632.37      635.47     54.99 o 
   4  13   1       66.87      -45.25     96.93 o 
  -3  14   1      693.98      618.18     67.50 o 
  -2  14   1      656.80      776.73     64.74 o 
  -1  14   1      337.23      412.92     51.32 o 
   0  14   1      406.92      353.86     52.60 o 
   1  14   1      281.40      282.15     50.21 o 
   2  14   1       11.50       45.98     77.99 o 
   3  14   1       22.75       35.50     79.64 o 
 -10   0   2     1581.71     1581.42    102.45 o 
  -8   0   2     7334.89     7780.19    268.17 o 
  -6   0   2     6622.31     6475.03    211.52 o 
  -4   0   2     4838.41     4799.99    143.46 o 
  -2   0   2     6692.95     6965.20    128.01 o 
   0   0   2      262.49      235.15     12.12 o 
   2   0   2    11938.06    12395.52    156.16 o 
   4   0   2    15896.25    14789.90    238.74 o 
   6   0   2     7693.36     8065.47    223.84 o 
   8   0   2     4918.60     5088.39    220.16 o 
  10   0   2      820.86      735.35     59.78 o 
 -10   1   2       55.79     -105.76    105.76 o 
  -9   1   2      203.84      182.46     39.54 o 
  -8   1   2        0.19       32.56     64.93 o 
  -7   1   2      316.83      382.76     37.34 o 
  -6   1   2       58.57       94.17     25.20 o 
  -5   1   2     4050.84     4178.50    150.82 o 
  -4   1   2       81.09       87.37     18.94 o 
  -3   1   2    10038.35    10356.48    183.01 o 
  -2   1   2      627.66      724.50     49.11 o 
  -1   1   2    18942.06    20587.89    180.43 o 
   0   1   2    27783.61    28497.17   1692.24 o 
   1   1   2    31005.53    27886.38    193.86 o 
   2   1   2     3024.23     2792.78     81.85 o 
   3   1   2    16697.16    16212.78    217.22 o 
   4   1   2     2452.45     2522.58    106.31 o 
   5   1   2     4819.70     4766.15    157.08 o 
   6   1   2      564.90      570.18     51.13 o 
   7   1   2     1655.80     1618.21    108.15 o 
   8   1   2       32.36       -7.91     72.84 o 
   9   1   2      470.07      534.31     49.29 o 
  10   1   2       82.06      127.28     36.79 o 
 -10   2   2      432.33      465.89     47.64 o 
  -9   2   2     2609.97     2309.41    154.13 o 
  -8   2   2      694.46      763.12     66.03 o 
  -7   2   2     3584.88     3950.98    181.72 o 
  -6   2   2      864.04      793.65     51.13 o 
  -5   2   2     4243.12     4685.96    163.14 o 
  -4   2   2        7.97      -16.19     37.52 o 
  -3   2   2      565.60      534.13     35.31 o 
  -2   2   2    12945.05    13841.57    192.39 o 
  -1   2   2      163.43      200.11     19.68 o 
   0   2   2       73.47      108.74     20.05 o 
   1   2   2       97.32      105.39     17.29 o 
   2   2   2      562.49      498.63     37.52 o 
   3   2   2    11304.99    10237.67    182.46 o 
   4   2   2     3940.72     3606.29    127.46 o 
   5   2   2     7311.22     7081.63    193.13 o 
   6   2   2      601.81      612.12     45.80 o 
   7   2   2     2531.44     2311.99    152.84 o 
   8   2   2      126.34       89.57     74.12 o 
   9   2   2     1772.80     1931.25    121.21 o 
  10   2   2      142.24      108.89     40.65 o 
 -10   3   2       86.26       22.62     69.34 o 
  -9   3   2       31.92      -78.54     82.40 o 
  -8   3   2       45.85       49.11     30.53 o 
  -7   3   2      365.70      379.81     38.26 o 
  -6   3   2      121.49      107.05     25.57 o 
  -5   3   2      629.81      636.03     46.72 o 
  -4   3   2     6619.53     6654.18    177.86 o 
  -3   3   2     1824.78     1962.52     93.07 o 
  -2   3   2       15.21       27.04     18.39 o 
  -1   3   2     5105.21     5143.94    119.37 o 
   0   3   2     2132.43     2022.68    258.42 o 
   1   3   2     4802.69     4997.16    109.25 o 
   2   3   2     2522.96     2409.10     87.00 o 
   3   3   2     5020.40     5024.02    137.58 o 
   4   3   2     2404.90     2365.33    111.09 o 
   5   3   2      698.84      653.87     51.50 o 
   6   3   2       45.02       78.91     22.81 o 
   7   3   2      275.04      258.60     34.58 o 
   8   3   2      538.58      453.94     45.25 o 
   9   3   2        0.06      -48.74     72.10 o 
  10   3   2       16.76       56.83     33.48 o 
 -10   4   2      516.23      487.41     54.44 o 
  -9   4   2     1418.98     1397.68    104.10 o 
  -8   4   2     1515.17     1439.24    109.81 o 
  -7   4   2     2758.37     2750.10    172.89 o 
  -6   4   2     3241.69     3108.58    161.86 o 
  -5   4   2      457.98      473.62     34.76 o 
  -4   4   2      673.70      659.20     45.80 o 
  -3   4   2      412.75      492.56     27.59 o 
  -2   4   2      250.00      300.17     22.99 o 
  -1   4   2     3660.51     3786.36    115.69 o 
   0   4   2       63.98       88.50     21.61 o 
   1   4   2     2254.53     2206.04     84.24 o 
   2   4   2     2228.85     2309.96     91.60 o 
   3   4   2     8606.75     8039.16    181.35 o 
   4   4   2     3917.27     3838.23    142.91 o 
   5   4   2     3430.95     3036.11    145.86 o 
   6   4   2      963.17      886.72     61.25 o 
   7   4   2     1609.94     1495.34    103.74 o 
   8   4   2      901.17      894.81     64.93 o 
   9   4   2      413.86      382.20     48.01 o 
  -9   5   2      476.13      485.39     52.79 o 
  -8   5   2       16.68        0.00     84.98 o 
  -7   5   2     2076.21     2053.57    129.85 o 
  -6   5   2      289.92      357.93     37.52 o 
  -5   5   2     8352.59     8026.10    237.08 o 
  -4   5   2      756.88      848.10     66.03 o 
  -3   5   2    10545.99    10499.40    230.46 o 
  -2   5   2      148.69      162.59     21.52 o 
  -1   5   2    19952.46    19755.99    272.95 o 
   0   5   2      474.25      460.53     21.60 o 
   1   5   2    25050.01    25893.14    300.36 o 
   2   5   2       76.13       51.32     46.17 o 
   3   5   2     9026.12     8466.98    200.67 o 
   4   5   2      322.14      299.44     27.96 o 
   5   5   2     4839.31     5028.25    188.34 o 
   6   5   2       55.82       67.69     56.65 o 
   7   5   2     1057.30      962.32     60.70 o 
   8   5   2       69.12       63.64     74.49 o 
   9   5   2      252.80      274.24     41.20 o 
  -9   6   2      108.08       88.29     87.00 o 
  -8   6   2     3314.66     3488.03    208.94 o 
  -7   6   2      136.02       94.36     69.16 o 
  -6   6   2     1403.63     1355.74     87.92 o 
  -5   6   2      139.46      114.96     34.39 o 
  -4   6   2     2488.64     2420.32    140.34 o 
  -3   6   2       16.47       20.60     50.58 o 
  -2   6   2        4.59        0.00     41.57 o 
  -1   6   2       72.28      103.74     22.62 o 
   0   6   2     1341.48     1428.39     80.10 o 
   1   6   2     1192.38     1489.64     87.37 o 
   2   6   2     5040.31     5055.84    158.18 o 
   3   6   2      502.55      572.39     34.58 o 
   4   6   2     5453.73     5218.61    180.25 o 
   5   6   2       27.95       63.09     54.99 o 
   6   6   2     3493.03     3607.77    176.57 o 
   7   6   2        4.27       83.32     63.46 o 
   8   6   2     1679.40     1711.09    123.78 o 
   9   6   2      115.07      140.89     45.25 o 
  -9   7   2       45.89       46.35     78.54 o 
  -8   7   2      440.99      418.44     52.24 o 
  -7   7   2       18.97        9.20     81.30 o 
  -6   7   2      791.96      816.09     55.18 o 
  -5   7   2       72.19       68.05     33.84 o 
  -4   7   2      854.39      933.99     65.11 o 
  -3   7   2      372.62      385.15     35.68 o 
  -2   7   2     2213.93     1868.90    117.16 o 
  -1   7   2     1054.77     1041.22     74.12 o 
   0   7   2     2535.31     2807.53    131.05 o 
   1   7   2     2633.55     2688.49    127.65 o 
   2   7   2     1356.33     1366.59     88.84 o 
   3   7   2     1619.87     1538.20     95.28 o 
   4   7   2      532.74      502.68     41.94 o 
   5   7   2     2590.75     2380.96    143.83 o 
   6   7   2       75.93       78.35     62.54 o 
   7   7   2      242.76      328.13     37.71 o 
   8   7   2        1.04      -30.16     67.87 o 
   9   7   2       99.22      137.03     43.59 o 
  -8   8   2       63.10       85.71     41.20 o 
  -7   8   2     1428.81     1620.78    119.37 o 
  -6   8   2      126.20      162.23     30.72 o 
  -5   8   2      963.65     1048.21     78.91 o 
  -4   8   2        1.57       43.04     70.44 o 
  -3   8   2      375.26      370.62     37.52 o 
  -2   8   2      689.50      690.10     42.67 o 
  -1   8   2      144.35      166.27     27.04 o 
   0   8   2        0.46       42.61     36.44 o 
   1   8   2      879.98     1000.39     66.21 o 
   2   8   2       31.47      -57.94     62.35 o 
   3   8   2     2611.77     2619.33    143.83 o 
   4   8   2      342.84      304.59     37.89 o 
   5   8   2     1698.71     1837.08    123.42 o 
   6   8   2      214.76      224.76     36.79 o 
   7   8   2     2068.03     1997.84    139.42 o 
   8   8   2        0.01      -87.00     87.00 o 
  -8   9   2       25.29      -44.33     44.33 o 
  -7   9   2     1042.40     1090.70     68.05 o 
  -6   9   2      117.76        9.56     93.80 o 
  -5   9   2     2662.34     2588.62    178.41 o 
  -4   9   2      719.09      838.16     69.89 o 
  -3   9   2     2802.60     2582.18    159.83 o 
  -2   9   2      554.79      551.42     43.41 o 
  -1   9   2     3267.44     3158.43    161.49 o 
   0   9   2     1814.78     1780.91     81.13 o 
   1   9   2     4428.69     4742.61    195.88 o 
   2   9   2     1810.94     1890.79    115.69 o 
   3   9   2     1528.08     1551.81    113.85 o 
   4   9   2     2228.18     2216.16    132.80 o 
   5   9   2     1429.01     1472.17    105.02 o 
   6   9   2      280.45      330.52     41.38 o 
   7   9   2      223.88      200.30     41.57 o 
   8   9   2       45.82      113.85     82.40 o 
  -7  10   2      376.78      388.27     52.05 o 
  -6  10   2      705.21      711.07     56.83 o 
  -5  10   2      644.01      614.14     53.52 o 
  -4  10   2      853.28      749.14     57.39 o 
  -3  10   2      195.46      166.82     41.75 o 
  -2  10   2      180.78      183.74     38.44 o 
  -1  10   2      543.34      535.23     45.43 o 
   0  10   2        0.28      -70.81     70.81 o 
   1  10   2      413.89      424.88     44.51 o 
   2  10   2      706.98      714.75     50.21 o 
   3  10   2     1365.58     1375.24     95.64 o 
   4  10   2      913.82      902.54     58.67 o 
   5  10   2     1282.91     1271.87     70.26 o 
   6  10   2     1401.84     1446.60     91.96 o 
   7  10   2      158.90      217.77     48.37 o 
  -6  11   2      121.49       78.17     87.18 o 
  -5  11   2     1590.15     1457.64    107.97 o 
  -4  11   2        2.52      -38.44     89.76 o 
  -3  11   2     4191.92     4115.23    219.80 o 
  -2  11   2       23.28       85.89     61.80 o 
  -1  11   2     5359.10     5502.60    241.50 o 
   0  11   2      112.13      146.39     93.16 o 
   1  11   2     5456.79     5181.28    231.20 o 
   2  11   2       33.35       98.95     35.87 o 
   3  11   2     3517.81     3417.21    197.72 o 
   4  11   2       96.15      110.91     81.85 o 
   5  11   2     1544.02     1600.55     96.56 o 
   6  11   2       66.03       86.63     92.88 o 
  -6  12   2      487.23      479.87     57.02 o 
  -5  12   2       90.16       78.91     78.91 o 
  -4  12   2      584.94      503.23     59.78 o 
  -3  12   2      277.70      208.02     45.98 o 
  -2  12   2        6.19       -9.56     80.01 o 
  -1  12   2        7.56       35.87     71.92 o 
   0  12   2      433.51      421.37     32.84 o 
   1  12   2       36.12       62.17     39.18 o 
   2  12   2     1178.44     1254.95     79.09 o 
   3  12   2      290.20      353.70     46.17 o 
   4  12   2      569.05      616.53     53.34 o 
   5  12   2      321.13      265.96     51.13 o 
  -4  13   2      953.22      980.16     68.42 o 
  -3  13   2       20.67      -32.92     82.95 o 
  -2  13   2     1282.22     1413.86     96.19 o 
  -1  13   2        4.48       19.68     85.53 o 
   0  13   2     1548.75     1561.86     70.47 o 
   1  13   2       11.27       71.73     83.87 o 
   2  13   2      316.70      338.98     50.58 o 
   3  13   2        9.10      -42.86     88.47 o 
   4  13   2      156.95      242.97     42.86 o 
  -3  14   2      175.73      116.43     49.48 o 
  -2  14   2       36.19       23.18     81.11 o 
  -1  14   2       28.26       21.89     82.03 o 
   0  14   2        3.49      -12.33     58.17 o 
   1  14   2      382.05      285.46     54.44 o 
   2  14   2       73.24       82.03     41.94 o 
   3  14   2      207.27      129.67    107.23 o 
  -9   0   3      118.39      168.29     38.63 o 
  -7   0   3        2.30      -34.95     51.87 o 
  -5   0   3      386.98      377.97     30.53 o 
  -3   0   3      507.28      541.12     36.23 o 
  -1   0   3    26077.04    28180.85    225.86 o 
   1   0   3    12805.08    11859.00    140.34 o 
   3   0   3    54027.66    50135.89    386.07 o 
   5   0   3    22285.72    22314.62    334.38 o 
   7   0   3     5931.05     5672.00    213.91 o 
   9   0   3     2338.14     2236.39    155.24 o 
 -10   1   3      943.15      981.44     74.49 o 
  -9   1   3      596.96      536.34     52.05 o 
  -8   1   3     4001.48     4087.45    210.78 o 
  -7   1   3      280.12      257.32     37.15 o 
  -6   1   3     7086.60     7228.04    223.11 o 
  -5   1   3     1724.43     1960.13    108.89 o 
  -4   1   3    16260.51    17828.96    278.65 o 
  -3   1   3     1416.54     1337.71     80.56 o 
  -2   1   3       88.13       57.02     45.80 o 
  -1   1   3        0.99      -16.74     41.57 o 
   0   1   3      631.10      604.53     28.46 o 
   1   1   3     2381.02     2267.48     68.97 o 
   2   1   3      190.89      180.25     17.84 o 
   3   1   3       20.06       44.69     16.19 o 
   4   1   3      116.85      128.93     17.47 o 
   5   1   3     2020.48     1897.59    104.66 o 
   6   1   3      766.43      731.67     45.98 o 
   7   1   3     1001.64     1082.42     73.20 o 
   8   1   3      734.31      683.48     49.29 o 
   9   1   3      495.01      468.47     50.40 o 
  10   1   3      368.41      409.06     47.82 o 
 -10   2   3       55.24        0.00     66.95 o 
  -9   2   3        3.19       87.73     65.48 o 
  -8   2   3      155.00      185.22     36.42 o 
  -7   2   3      102.09       72.47     65.66 o 
  -6   2   3      477.47      537.07     36.42 o 
  -5   2   3       37.96       25.93     54.99 o 
  -4   2   3      686.56      798.80     58.31 o 
  -3   2   3      114.14      107.05     20.05 o 
  -2   2   3     1684.00     2150.86     87.00 o 
  -1   2   3      196.14      159.65     20.78 o 
   0   2   3     8175.96     8179.31    237.54 o 
   1   2   3     5460.38     5302.49    107.97 o 
   2   2   3     6634.16     6027.53    128.20 o 
   3   2   3     6156.92     5779.60    141.44 o 
   4   2   3    13666.96    13091.51    235.43 o 
   5   2   3     1875.98     1761.30    106.13 o 
   6   2   3     2499.36     2371.58    134.08 o 
   7   2   3      859.30      923.51     57.94 o 
   8   2   3     2071.61     2101.76    136.48 o 
   9   2   3      428.84      540.20     44.14 o 
  10   2   3      225.00      308.08     42.30 o 
  -9   3   3     1873.87     1757.99    128.01 o 
  -8   3   3        9.22      -74.31     74.31 o 
  -7   3   3     3238.53     3473.13    176.20 o 
  -6   3   3      293.26      253.27     34.03 o 
  -5   3   3     9232.26     8905.29    232.67 o 
  -4   3   3        0.32        4.78     39.18 o 
  -3   3   3      112.90       92.15     19.13 o 
  -2   3   3      473.40      520.52     32.56 o 
  -1   3   3     1225.66     1401.72     76.88 o 
   0   3   3     4838.27     5616.31    478.49 o 
   1   3   3     3224.77     3470.00     96.19 o 
   2   3   3      788.61      729.46     49.84 o 
   3   3   3     4078.56     3794.27    123.23 o 
   4   3   3       24.41        0.00     45.80 o 
   5   3   3     2485.85     2117.57    117.71 o 
   6   3   3       51.26       42.86     28.51 o 
   7   3   3     1554.75     1451.20    106.49 o 
   8   3   3       92.06       75.78     78.54 o 
   9   3   3      905.54      880.28     61.80 o 
  -9   4   3       33.44        0.00     87.18 o 
  -8   4   3      123.54      166.09     35.50 o 
  -7   4   3       52.33       23.36     70.26 o 
  -6   4   3      333.50      344.13     36.79 o 
  -5   4   3     1427.62     1401.17     93.44 o 
  -4   4   3     1018.28     1038.46     79.83 o 
  -3   4   3     4736.40     4933.71    152.29 o 
  -2   4   3     1306.92     1383.15     84.06 o 
  -1   4   3     5301.02     5473.72    138.13 o 
   0   4   3     3437.67     3573.03    294.65 o 
   1   4   3     6421.68     6362.84    139.60 o 
   2   4   3     4803.98     4731.02    130.04 o 
   3   4   3     9789.24     8566.12    190.37 o 
   4   4   3    11161.81    10327.05    225.86 o 
   5   4   3     2868.03     2794.80    134.64 o 
   6   4   3     1920.36     1831.20    127.09 o 
   7   4   3     1897.13     1823.84    116.98 o 
   8   4   3      980.87     1095.85     80.74 o 
   9   4   3      949.30      880.10     64.19 o 
  -9   5   3      218.71      197.36     42.49 o 
  -8   5   3     4250.24     4218.96    229.91 o 
  -7   5   3      695.79      689.18     52.60 o 
  -6   5   3     5785.88     5745.02    222.19 o 
  -5   5   3     1073.94     1050.97     65.66 o 
  -4   5   3    18917.70    19209.53    338.61 o 
  -3   5   3     1964.90     1930.33    107.41 o 
  -2   5   3     6752.49     6956.93    178.04 o 
  -1   5   3      575.95      553.63     45.43 o 
   0   5   3     3724.93     3756.41    281.60 o 
   1   5   3      238.89      242.97     21.52 o 
   2   5   3     1085.76     1249.98     77.99 o 
   3   5   3      442.66      365.10     28.51 o 
   4   5   3       62.40       77.07     23.91 o 
   5   5   3        2.65      -40.65     60.33 o 
   6   5   3      869.04      959.56     68.79 o 
   7   5   3      685.15      666.93     47.82 o 
   8   5   3      388.65      410.16     44.88 o 
   9   5   3        3.83      -82.40     82.40 o 
  -9   6   3      125.24       89.21     78.91 o 
  -8   6   3        2.63      -69.34     75.78 o 
  -7   6   3      141.26      122.13     93.80 o 
  -6   6   3        0.60      -30.72     68.79 o 
  -5   6   3       17.51        6.62     66.95 o 
  -4   6   3     1651.95     1574.06    104.47 o 
  -3   6   3      660.27      633.08     40.46 o 
  -2   6   3     1057.57     1102.29     77.07 o 
  -1   6   3     5046.89     4769.64    152.29 o 
   0   6   3      585.53      601.59     32.52 o 
   1   6   3    12284.56    12284.43    227.70 o 
   2   6   3       94.85      110.17     22.44 o 
   3   6   3    13222.87    12471.30    258.24 o 
   4   6   3      114.67      145.30     27.22 o 
   5   6   3     9509.94     9556.58    267.62 o 
   6   6   3       29.92        0.00     64.38 o 
   7   6   3     3088.60     3143.90    175.84 o 
   8   6   3       23.43       38.26     65.11 o 
   9   6   3      972.66     1003.33     78.17 o 
  -9   7   3      228.62      154.32     46.72 o 
  -8   7   3     1705.57     1785.58    137.21 o 
  -7   7   3      990.54     1158.94     81.30 o 
  -6   7   3     2003.11     1880.86    139.05 o 
  -5   7   3     2335.05     2388.50    153.58 o 
  -4   7   3     3505.80     3594.15    177.68 o 
  -3   7   3     1188.07     1182.48     86.81 o 
  -2   7   3      791.95      897.76     62.17 o 
  -1   7   3     2846.87     2708.17    130.77 o 
   0   7   3      465.47      506.87     62.54 o 
   1   7   3      843.81      830.44     63.09 o 
   2   7   3      339.06      350.38     32.00 o 
   3   7   3      521.62      534.50     44.33 o 
   4   7   3       27.00        6.07     63.82 o 
   5   7   3      789.73      696.91     44.51 o 
   6   7   3      390.43      419.73     45.06 o 
   7   7   3      972.78      931.78     66.03 o 
   8   7   3      166.93      181.91     41.20 o 
  -8   8   3      237.03      168.48     45.25 o 
  -7   8   3        1.78       39.91     75.59 o 
  -6   8   3       58.40       35.50     74.86 o 
  -5   8   3      602.91      614.51     48.01 o 
  -4   8   3      119.60      185.58     31.82 o 
  -3   8   3     1121.64     1210.99     91.23 o 
  -2   8   3      777.36      737.19     46.35 o 
  -1   8   3       83.15       28.69     65.66 o 
   0   8   3     2695.09     2654.42     92.10 o 
   1   8   3      280.61      270.74     32.92 o 
   2   8   3     3101.76     3122.93    150.82 o 
   3   8   3        5.67       24.65     59.59 o 
   4   8   3     3103.11     3434.14    168.11 o 
   5   8   3      227.66      184.48     36.42 o 
   6   8   3     1748.92     1732.61    123.78 o 
   7   8   3        6.23        9.56     66.58 o 
   8   8   3      832.95      865.57     63.09 o 
  -8   9   3      611.68      475.64     57.94 o 
  -7   9   3     1281.38     1222.94     77.99 o 
  -6   9   3      859.01      972.06     63.82 o 
  -5   9   3     1914.60     1816.85    130.22 o 
  -4   9   3     1261.41     1189.65     82.40 o 
  -3   9   3     3144.02     3071.43    175.28 o 
  -2   9   3     3743.02     4016.27    188.89 o 
  -1   9   3      439.96      420.09     39.18 o 
   0   9   3     3731.21     3852.20    178.96 o 
   1   9   3       84.45      134.27     30.90 o 
   2   9   3     1687.80     1764.80    112.38 o 
   3   9   3      142.51      153.95     31.82 o 
   4   9   3      155.95       82.58     73.20 o 
   5   9   3      153.35       49.66     85.89 o 
   6   9   3        8.94       64.19     71.55 o 
   7   9   3      594.73      628.67     52.60 o 
  -7  10   3       35.65       45.61     77.62 o 
  -6  10   3       39.36      104.47     75.59 o 
  -5  10   3      556.37      545.72     53.71 o 
  -4  10   3       26.82      -17.84     99.14 o 
  -3  10   3     2344.33     2683.34    167.56 o 
  -2  10   3       53.29       82.58     36.60 o 
  -1  10   3     3925.80     3653.75    188.53 o 
   0  10   3      337.16      382.31     39.18 o 
   1  10   3     4551.22     4639.61    206.37 o 
   2  10   3      769.64      818.85     55.36 o 
   3  10   3     3314.13     3494.47    180.99 o 
   4  10   3     1223.46     1188.00     90.13 o 
   5  10   3     2602.51     2393.65    156.34 o 
   6  10   3      566.25      519.97     53.16 o 
   7  10   3     1147.06     1219.45     68.42 o 
  -6  11   3     2276.80     2124.75    150.64 o 
  -5  11   3       41.16      -31.45     78.91 o 
  -4  11   3     4325.14     4633.17    234.51 o 
  -3  11   3        4.29      -87.92     87.92 o 
  -2  11   3     3019.39     2938.82    184.11 o 
  -1  11   3       73.40       65.11     69.89 o 
   0  11   3     3757.82     4076.11    260.26 o 
   1  11   3      112.22       40.65     71.18 o 
   2  11   3      414.16      367.49     46.90 o 
   3  11   3       20.75      -82.95     82.95 o 
   4  11   3       15.34      -36.60     75.78 o 
   5  11   3        2.33      -96.75     96.75 o 
   6  11   3      139.15       64.56     91.23 o 
  -5  12   3       80.80      184.30     36.42 o 
  -4  12   3      401.73      348.36     50.95 o 
  -3  12   3      170.56      170.13     42.67 o 
  -2  12   3      478.28      496.06     51.68 o 
  -1  12   3      801.37      935.65     70.81 o 
   0  12   3      393.32      437.87     33.39 o 
   1  12   3     1160.86     1143.30     72.84 o 
   2  12   3      969.09      933.62     68.97 o 
   3  12   3     1108.30     1155.07     78.72 o 
   4  12   3      177.69      242.42     41.75 o 
   5  12   3     1084.91     1004.80     69.89 o 
  -4  13   3       64.33       80.93     47.27 o 
  -3  13   3      810.68      810.02     62.72 o 
  -2  13   3        4.07      105.21     91.78 o 
  -1  13   3      660.44      594.83     54.63 o 
   0  13   3       34.46       57.89     54.09 o 
   1  13   3      263.35      153.03     49.66 o 
   2  13   3      319.70      352.96     48.01 o 
   3  13   3        7.93       10.67     69.34 o 
   4  13   3        1.70     -101.16    101.16 o 
  -2  14   3      411.40      391.22     51.87 o 
  -1  14   3      436.35      382.94     58.12 o 
   0  14   3     1245.60     1117.03     56.92 o 
   1  14   3      507.21      517.21     58.31 o 
   2  14   3      457.03      509.67     58.31 o 
 -10   0   4      689.80      659.94     63.27 o 
  -8   0   4     3629.05     3895.61    209.86 o 
  -6   0   4     5329.59     5197.28    198.64 o 
  -4   0   4    38923.43    41516.06    437.57 o 
  -2   0   4    30956.46    34098.02    314.52 o 
   0   0   4    45279.46    44385.20    558.32 o 
   2   0   4     2404.28     2162.82     80.01 o 
   4   0   4    11384.06    11343.08    215.75 o 
   6   0   4      533.04      458.35     40.65 o 
   8   0   4      167.29      256.40     35.87 o 
  10   0   4        1.47       32.92     62.90 o 
 -10   1   4      168.29      158.73     42.86 o 
  -9   1   4     1512.35     1660.69    114.77 o 
  -8   1   4      238.44      230.65     38.99 o 
  -7   1   4      955.36     1158.02     77.62 o 
  -6   1   4      486.82      443.08     42.49 o 
  -5   1   4     3220.09     3366.82    146.96 o 
  -4   1   4     1914.01     2109.48    111.09 o 
  -3   1   4     2849.16     3204.04    114.22 o 
  -2   1   4        3.03        8.46     40.46 o 
  -1   1   4     1814.45     2288.44     81.85 o 
   0   1   4       10.74      -26.26     28.11 o 
   1   1   4      240.55      198.64     20.42 o 
   2   1   4        1.51      -19.68     36.05 o 
   3   1   4     2837.25     2456.92     98.40 o 
   4   1   4     2620.76     2599.65    110.91 o 
   5   1   4     8264.62     7286.90    201.59 o 
   6   1   4     2239.34     2292.49    130.59 o 
   7   1   4     4317.19     4210.50    190.37 o 
   8   1   4     1285.01     1423.24     98.03 o 
   9   1   4     1839.93     2152.70    140.15 o 
  10   1   4      117.71      110.17     88.10 o 
 -10   2   4       81.60       63.46     38.63 o 
  -9   2   4      484.98      444.19     53.71 o 
  -8   2   4      610.24      627.57     48.56 o 
  -7   2   4     1988.00     2088.51    130.96 o 
  -6   2   4     2461.08     2248.35    144.94 o 
  -5   2   4     4561.19     4357.28    167.56 o 
  -4   2   4     5106.52     5423.33    170.87 o 
  -3   2   4     8266.46     8995.78    190.92 o 
  -2   2   4     5625.84     6048.69    146.78 o 
  -1   2   4     9660.33    10206.21    167.38 o 
   0   2   4     7446.55     7939.41    386.89 o 
   1   2   4        2.73       31.45     35.68 o 
   2   2   4        0.58        2.58     30.72 o 
   3   2   4      203.08      186.87     18.21 o 
   4   2   4      170.64      159.10     23.36 o 
   5   2   4        5.46       10.48     19.86 o 
   6   2   4        2.15       23.91     37.71 o 
   7   2   4       31.67      -69.89     69.89 o 
   8   2   4      104.33      190.37     33.48 o 
   9   2   4       22.59       77.62     76.33 o 
 -10   3   4      405.01      443.27     54.26 o 
  -9   3   4      250.92      275.34     42.67 o 
  -8   3   4     1995.34     2120.15    138.31 o 
  -7   3   4       24.41       -7.91     62.72 o 
  -6   3   4     1027.79     1295.23     84.79 o 
  -5   3   4      105.27      103.18     28.33 o 
  -4   3   4     2355.66     2424.92    126.91 o 
  -3   3   4      206.34      171.97     23.18 o 
  -2   3   4       12.28       30.53     36.97 o 
  -1   3   4        0.27       26.30     38.07 o 
   0   3   4      125.60      153.64     15.54 o 
   1   3   4      871.58      823.45     54.26 o 
   2   3   4     4033.78     3582.02    110.54 o 
   3   3   4        3.99      -38.44     38.44 o 
   4   3   4    10295.83     9321.15    210.78 o 
   5   3   4       29.82       69.34     21.70 o 
   6   3   4     5660.53     5312.05    198.09 o 
   7   3   4       55.02       36.79     66.58 o 
   8   3   4     3579.43     3651.72    187.42 o 
   9   3   4       22.47       59.41     29.80 o 
  -9   4   4      337.21      367.49     50.95 o 
  -8   4   4      941.89      914.13     58.86 o 
  -7   4   4      786.08      740.31     51.50 o 
  -6   4   4     3039.67     2830.11    165.17 o 
  -5   4   4     4226.07     3969.00    170.69 o 
  -4   4   4    15324.43    15842.53    303.48 o 
  -3   4   4    10675.57    10934.39    234.51 o 
  -2   4   4     4749.67     4597.67    142.36 o 
  -1   4   4     3925.34     3572.82    117.71 o 
   0   4   4    18049.90    18240.06   1250.90 o 
   1   4   4     1580.91     1561.56     79.64 o 
   2   4   4     8202.59     7903.06    171.42 o 
   3   4   4        2.38        4.05     40.10 o 
   4   4   4     3332.28     3268.60    135.37 o 
   5   4   4       64.90       58.12     25.93 o 
   6   4   4      188.71      236.16     31.27 o 
   7   4   4      175.61      204.16     36.23 o 
   8   4   4      218.52      239.11     38.81 o 
   9   4   4       40.03      -61.25     70.81 o 
  -9   5   4      964.41      914.31     80.01 o 
  -8   5   4       65.13       76.70     85.89 o 
  -7   5   4     2008.47     1929.97    128.57 o 
  -6   5   4      207.56      203.06     35.87 o 
  -5   5   4     5007.43     4835.12    197.17 o 
  -4   5   4     2193.51     2168.89    128.75 o 
  -3   5   4      281.89      287.66     29.06 o 
  -2   5   4      684.58      868.88     63.27 o 
  -1   5   4       97.88       59.04     46.53 o 
   0   5   4      309.87      297.77     34.67 o 
   1   5   4      553.35      473.25     32.00 o 
   2   5   4      127.69      130.96     22.26 o 
   3   5   4     6752.00     6552.10    176.39 o 
   4   5   4      245.60      211.33     27.96 o 
   5   5   4     8007.74     7179.85    227.15 o 
   6   5   4     2159.74     2005.38    139.97 o 
   7   5   4     3711.32     3859.38    194.41 o 
   8   5   4      578.03      560.25     50.03 o 
   9   5   4     1648.48     1676.88    127.46 o 
  -9   6   4       20.28       22.81     75.41 o 
  -8   6   4     2083.67     2094.95    150.82 o 
  -7   6   4       74.46       98.22     72.10 o 
  -6   6   4     3160.10     2989.21    177.49 o 
  -5   6   4      255.08      294.10     36.42 o 
  -4   6   4     8524.37     8123.22    243.89 o 
  -3   6   4      511.16      563.93     38.81 o 
  -2   6   4    15082.50    15439.36    287.30 o 
  -1   6   4       51.92       27.22     47.09 o 
   0   6   4    14179.75    15162.89   1306.08 o 
   1   6   4     1443.66     1570.57     91.96 o 
   2   6   4     1846.64     1764.98     96.93 o 
   3   6   4     2464.39     2459.68    118.27 o 
   4   6   4     3992.31     3561.97    157.26 o 
   5   6   4       62.79       77.25     59.04 o 
   6   6   4      245.04      274.42     36.05 o 
   7   6   4       54.36       84.61     64.38 o 
   8   6   4       76.07       96.93     77.43 o 
   9   6   4      108.02       45.80     43.59 o 
  -9   7   4      259.09      277.92     48.01 o 
  -8   7   4      699.15      714.75     55.91 o 
  -7   7   4      150.03       75.96     78.17 o 
  -6   7   4      104.69        8.28     75.59 o 
  -5   7   4        5.61       60.70     59.96 o 
  -4   7   4      908.06      846.07     54.08 o 
  -3   7   4     1282.94     1349.30     90.13 o 
  -2   7   4      119.56      118.82     27.59 o 
  -1   7   4      138.58      116.61     26.49 o 
   0   7   4     1629.95     1554.94    177.68 o 
   1   7   4      152.44      135.56     25.38 o 
   2   7   4     2136.35     2040.51    118.27 o 
   3   7   4      746.80      723.58     53.16 o 
   4   7   4     2670.88     2472.92    142.73 o 
   5   7   4     1191.46     1170.71     74.31 o 
   6   7   4     1837.42     1753.39    119.19 o 
   7   7   4     2081.02     2132.66    137.95 o 
   8   7   4      869.92      775.26     59.04 o 
  -8   8   4        1.06      -11.22     72.10 o 
  -7   8   4     1164.12     1159.86     77.62 o 
  -6   8   4      187.30      189.81     36.79 o 
  -5   8   4     1290.22     1365.30     97.85 o 
  -4   8   4       53.66       67.87     77.43 o 
  -3   8   4     1594.57     1511.53     89.57 o 
  -2   8   4       81.84       88.84     66.77 o 
  -1   8   4     1422.50     1408.53     93.25 o 
   0   8   4      500.59      506.02     29.33 o 
   1   8   4     1560.41     1674.67    107.78 o 
   2   8   4     1572.81     1382.23     95.46 o 
   3   8   4       71.56       51.50     29.61 o 
   4   8   4      431.56      437.20     40.28 o 
   5   8   4      445.64      488.88     46.35 o 
   6   8   4       59.21       78.72     37.89 o 
   7   8   4       24.81       28.88     64.56 o 
   8   8   4        0.10      -32.37     93.44 o 
  -8   9   4      610.41      669.50     58.67 o 
  -7   9   4      176.25      250.51     44.14 o 
  -6   9   4      246.26      280.31     41.94 o 
  -5   9   4       17.71        0.00     66.03 o 
  -4   9   4      299.51      322.98     42.30 o 
  -3   9   4      345.55      377.24     40.28 o 
  -2   9   4      235.99      138.68     39.54 o 
  -1   9   4       89.73       79.46     79.46 o 
   0   9   4        0.52       -6.71     47.82 o 
   1   9   4      799.24      738.11     54.99 o 
   2   9   4     1429.07     1325.21     91.41 o 
   3   9   4      217.86      236.72     34.95 o 
   4   9   4     1956.58     1848.30    121.76 o 
   5   9   4      168.38      212.99     36.05 o 
   6   9   4     2070.47     2025.42    128.57 o 
   7   9   4      139.05      102.82     99.87 o 
  -7  10   4      320.02      346.71     52.79 o 
  -6  10   4     1710.55     1689.57    117.53 o 
  -5  10   4      639.95      692.86     55.91 o 
  -4  10   4     4270.04     3969.92    212.07 o 
  -3  10   4     1455.91     1700.79    111.64 o 
  -2  10   4     2611.33     2753.78    162.23 o 
  -1  10   4     1341.39     1368.06     98.40 o 
   0  10   4     4206.20     4585.36    138.71 o 
   1  10   4      336.88      350.75     40.46 o 
   2  10   4     5229.69     5140.81    212.81 o 
   3  10   4       33.99       46.17     62.54 o 
   4  10   4     2753.54     2711.11    167.19 o 
   5  10   4       27.13      -45.25     74.49 o 
   6  10   4      225.81      292.45     45.80 o 
   7  10   4       19.72       44.14     69.71 o 
  -6  11   4        8.15       92.33     94.91 o 
  -5  11   4      538.31      443.27     52.42 o 
  -4  11   4      420.66      498.26     51.13 o 
  -3  11   4      171.79      141.99     39.91 o 
  -2  11   4      968.55      896.47     55.91 o 
  -1  11   4      200.77      171.61     43.41 o 
   0  11   4       51.82       45.98     46.68 o 
   1  11   4      863.68      825.10     52.42 o 
   2  11   4        7.79        8.09     72.10 o 
   3  11   4     2197.20     2229.22    140.52 o 
   4  11   4       14.64       25.57     37.34 o 
   5  11   4     1966.01     1837.27    124.89 o 
   6  11   4       27.48       54.08     82.95 o 
  -5  12   4       43.38       69.71     84.98 o 
  -4  12   4     1119.29     1161.69     90.86 o 
  -3  12   4      405.16      399.13     49.66 o 
  -2  12   4     1711.73     1666.21    115.14 o 
  -1  12   4      136.08       18.39     72.10 o 
   0  12   4     3171.22     3346.11    214.28 o 
   1  12   4      835.88      831.73     58.49 o 
   2  12   4      373.36      322.61     43.96 o 
   3  12   4      253.14      193.13     44.69 o 
   4  12   4      279.30      235.06     48.74 o 
   5  12   4        1.65       86.45     92.88 o 
  -4  13   4       30.46       35.68     38.63 o 
  -3  13   4      139.21      168.11     43.41 o 
  -2  13   4       71.50       95.64     41.02 o 
  -1  13   4       10.64      -30.35     80.38 o 
   0  13   4      589.49      613.93     38.98 o 
   1  13   4        0.13        0.00     77.07 o 
   2  13   4     2029.63     2026.34    128.38 o 
   3  13   4       31.93       84.06     82.77 o 
   4  13   4      724.09      643.02     60.51 o 
  -2  14   4      629.69      647.98     64.38 o 
  -1  14   4      938.07      834.12     73.02 o 
   0  14   4     1009.48      979.14     51.87 o 
   1  14   4      769.78      752.09     62.90 o 
   2  14   4      671.64      596.85     61.62 o 
  -9   0   5     2109.87     2312.35    152.66 o 
  -7   0   5     4836.29     4699.93    210.97 o 
  -5   0   5    10520.14    10655.00    258.42 o 
  -3   0   5    21049.47    22880.75    305.69 o 
  -1   0   5    23505.50    26446.95    272.21 o 
   1   0   5    24771.61    23018.15    239.29 o 
   3   0   5     3248.91     3260.88    109.62 o 
   5   0   5      372.76      354.98     28.69 o 
   7   0   5     2297.56     2378.57    143.10 o 
   9   0   5     1626.78     1752.11    114.77 o 
 -10   1   5        9.92        0.00     79.46 o 
  -9   1   5        1.64       10.30     61.25 o 
  -8   1   5      206.71      210.78     39.73 o 
  -7   1   5      247.61      242.97     34.58 o 
  -6   1   5     1890.60     1800.30    110.91 o 
  -5   1   5      195.07      201.77     30.35 o 
  -4   1   5     2774.59     2817.05    123.23 o 
  -3   1   5      376.00      413.84     28.88 o 
  -2   1   5    11375.26    12409.50    205.26 o 
  -1   1   5      582.84      585.26     38.99 o 
   0   1   5    17408.82    17593.39    232.49 o 
   1   1   5     1396.44     1386.27     65.11 o 
   2   1   5     5858.96     5086.92    127.46 o 
   3   1   5     3087.16     2981.67    107.41 o 
   4   1   5     4398.80     4052.87    141.99 o 
   5   1   5     1033.67      980.52     77.62 o 
   6   1   5     1486.71     1575.90    101.71 o 
   7   1   5      137.10      156.52     29.06 o 
   8   1   5     1022.15      999.84     74.31 o 
   9   1   5      294.94      325.92     44.14 o 
 -10   2   5      407.86      339.16     50.95 o 
  -9   2   5      406.80      373.93     48.19 o 
  -8   2   5     1140.80     1340.29     88.47 o 
  -7   2   5     1485.48     1727.83    111.28 o 
  -6   2   5     1361.20     1329.62     94.72 o 
  -5   2   5     3035.59     3276.69    152.48 o 
  -4   2   5     6506.59     6935.22    197.36 o 
  -3   2   5     4940.28     5453.86    162.78 o 
  -2   2   5      979.83      944.29     62.72 o 
  -1   2   5     2684.73     2811.54    100.79 o 
   0   2   5     3278.87     3463.42     71.33 o 
   1   2   5      599.02      641.36     46.35 o 
   2   2   5      322.72      325.00     21.89 o 
   3   2   5       27.10      -14.53     38.63 o 
   4   2   5       43.67       38.99     19.50 o 
   5   2   5       69.16      100.24     22.62 o 
   6   2   5     3610.19     3380.43    163.14 o 
   7   2   5      747.87      672.08     56.83 o 
   8   2   5     3201.22     3193.01    193.86 o 
   9   2   5      441.46      572.75     47.82 o 
  -9   3   5        0.62      -82.58     82.58 o 
  -8   3   5       80.54       55.36     78.17 o 
  -7   3   5      545.03      534.31     47.45 o 
  -6   3   5       15.10        6.99     66.58 o 
  -5   3   5     1747.95     1914.88    128.38 o 
  -4   3   5      466.52      535.05     36.60 o 
  -3   3   5     5554.39     5643.86    167.01 o 
  -2   3   5      365.17      389.38     27.22 o 
  -1   3   5    12098.92    12564.92    211.15 o 
   0   3   5      199.99      191.05     14.82 o 
   1   3   5     6362.32     5917.54    142.73 o 
   2   3   5       85.46       97.48     16.37 o 
   3   3   5      954.10      817.20     59.04 o 
   4   3   5     1623.36     1542.61     95.09 o 
   5   3   5      993.86     1005.36     70.63 o 
   6   3   5     1262.73     1225.52     85.34 o 
   7   3   5      312.34      323.90     37.34 o 
   8   3   5      205.72      255.85     40.46 o 
   9   3   5      169.21      205.08     38.63 o 
  -9   4   5      941.23      936.20     60.88 o 
  -8   4   5     1870.07     2156.20    144.94 o 
  -7   4   5     1657.32     1704.47    109.62 o 
  -6   4   5     2676.24     2871.31    174.18 o 
  -5   4   5     4621.07     4513.43    191.84 o 
  -4   4   5     6845.17     6906.16    205.08 o 
  -3   4   5     6871.13     6579.32    185.95 o 
  -2   4   5     2752.01     2570.41    117.53 o 
  -1   4   5     1887.75     1699.87     90.68 o 
   0   4   5     8470.87     9404.04    132.12 o 
   1   4   5      847.32      823.27     56.47 o 
   2   4   5       38.01       58.12     18.03 o 
   3   4   5       98.34       95.64     19.86 o 
   4   4   5      356.45      328.86     28.51 o 
   5   4   5      342.89      276.26     31.82 o 
   6   4   5     2415.14     2453.98    140.15 o 
   7   4   5      676.20      707.57     46.90 o 
   8   4   5     1144.23     1164.82     75.04 o 
   9   4   5      428.96      405.01     47.82 o 
  -9   5   5        0.60      -70.26     70.26 o 
  -8   5   5        0.89       99.51     71.92 o 
  -7   5   5       41.60      188.89     41.38 o 
  -6   5   5     1475.38     1587.86    115.14 o 
  -5   5   5      167.99      191.65     33.48 o 
  -4   5   5     4661.85     4646.60    186.50 o 
  -3   5   5        6.04      -32.00     55.18 o 
  -2   5   5    12352.72    12657.07    257.68 o 
  -1   5   5      244.70      243.71     22.99 o 
   0   5   5    13407.75    14537.59   1044.90 o 
   1   5   5     1444.45     1540.04     90.68 o 
   2   5   5    14674.39    14214.02    250.51 o 
   3   5   5       34.80        4.60     48.01 o 
   4   5   5     8018.96     7502.83    218.51 o 
   5   5   5      101.94       79.64     65.66 o 
   6   5   5     1508.53     1450.28    106.13 o 
   7   5   5       10.99      -16.37     62.35 o 
   8   5   5     1225.87     1134.11     75.04 o 
   9   5   5        2.70      -21.34     82.03 o 
  -9   6   5     1018.05     1108.54     72.28 o 
  -8   6   5       23.82       67.50     35.31 o 
  -7   6   5     3579.81     3412.25    202.87 o 
  -6   6   5       67.01       66.03     76.51 o 
  -5   6   5     7420.49     7068.76    251.80 o 
  -4   6   5      151.88      166.09     32.00 o 
  -3   6   5    11456.52    11789.66    276.45 o 
  -2   6   5      393.93      410.71     33.11 o 
  -1   6   5     8185.65     7958.23    206.92 o 
   0   6   5      271.39      256.58     21.06 o 
   1   6   5     5197.87     5429.95    161.31 o 
   2   6   5      683.16      727.25     47.82 o 
   3   6   5        1.45      -57.39     57.39 o 
   4   6   5     2496.22     2203.47    130.96 o 
   5   6   5      133.78       92.15     70.81 o 
   6   6   5      726.18      710.52     47.45 o 
   7   6   5     2044.30     1823.29    130.59 o 
   8   6   5       52.66       95.46     35.50 o 
  -8   7   5       20.45      -44.33     94.72 o 
  -7   7   5        9.53       78.91     77.62 o 
  -6   7   5     1123.96     1073.41     84.61 o 
  -5   7   5      130.32      103.55     78.17 o 
  -4   7   5       54.81       36.05     80.19 o 
  -3   7   5     2687.01     2709.82    152.48 o 
  -2   7   5     1990.65     1761.67    109.62 o 
  -1   7   5     1918.47     1848.12    109.99 o 
   0   7   5     1991.15     2219.81    175.93 o 
   1   7   5     3375.35     3406.36    141.26 o 
   2   7   5      110.00      113.30     24.65 o 
   3   7   5     2271.94     2327.80    128.01 o 
   4   7   5      187.86       50.58     77.99 o 
   5   7   5     2552.54     2365.14    153.58 o 
   6   7   5      350.58      344.31     41.02 o 
   7   7   5      318.23      402.80     44.14 o 
   8   7   5      153.42        0.00     80.19 o 
  -8   8   5     1199.28     1195.72     71.55 o 
  -7   8   5       46.61      -42.12     74.31 o 
  -6   8   5      501.91      562.82     49.84 o 
  -5   8   5        0.04       37.89     29.43 o 
  -4   8   5     3144.06     3105.46    180.43 o 
  -3   8   5       72.73       43.22     73.02 o 
  -2   8   5      908.65      923.32     58.31 o 
  -1   8   5      540.32      560.06     39.73 o 
   0   8   5      138.84      167.29     29.89 o 
   1   8   5      448.65      457.62     36.23 o 
   2   8   5      491.44      535.60     37.34 o 
   3   8   5       19.18       68.97     64.93 o 
   4   8   5       69.03      -62.54     78.72 o 
   5   8   5       74.85       38.63     67.87 o 
   6   8   5     2604.55     2313.64    159.65 o 
   7   8   5       16.42       48.74     66.77 o 
   8   8   5      808.43      768.09     61.98 o 
  -7   9   5      101.49       45.06     98.22 o 
  -6   9   5       60.66      -51.13     87.37 o 
  -5   9   5      647.81      620.21     52.97 o 
  -4   9   5      237.44       -8.46     98.59 o 
  -3   9   5      704.38      692.12     53.89 o 
  -2   9   5     3199.57     3312.38    176.20 o 
  -1   9   5     1097.64     1069.18     80.56 o 
   0   9   5     1671.24     1655.09     75.98 o 
   1   9   5     1655.78     1798.64    117.53 o 
   2   9   5     1326.64     1243.18     87.73 o 
   3   9   5      778.42      761.28     47.27 o 
   4   9   5     3437.67     3607.03    180.80 o 
   5   9   5      695.29      814.80     69.89 o 
   6   9   5     1564.82     1533.60    116.98 o 
   7   9   5      279.75      237.82     47.64 o 
  -7  10   5     1493.64     1457.82    100.06 o 
  -6  10   5      775.97      787.22     60.70 o 
  -5  10   5     1692.38     1662.53    121.76 o 
  -4  10   5     1102.86     1164.45     77.25 o 
  -3  10   5     2446.16     2366.80    162.23 o 
  -2  10   5      804.55      852.69     65.48 o 
  -1  10   5      980.96      925.90     66.58 o 
   0  10   5     2977.92     3141.47    177.31 o 
   1  10   5     1011.40     1030.37     64.93 o 
   2  10   5       10.26      -36.05     73.39 o 
   3  10   5        2.87      -31.08     61.06 o 
   4  10   5       59.58      -33.48     80.38 o 
   5  10   5       76.36       82.40     88.47 o 
   6  10   5      108.41       81.48     43.04 o 
  -6  11   5      145.12       83.50     97.48 o 
  -5  11   5       72.95        0.00     93.44 o 
  -4  11   5     1059.52     1064.76     77.25 o 
  -3  11   5       59.53       26.67     41.02 o 
  -2  11   5     1749.53     1657.57    118.82 o 
  -1  11   5      114.17       94.36     72.10 o 
   0  11   5     2514.18     2622.93    113.40 o 
   1  11   5       81.18       99.32     75.41 o 
   2  11   5     4721.31     4733.23    225.86 o 
   3  11   5      105.75      132.61     36.79 o 
   4  11   5     2506.66     2189.67    152.11 o 
   5  11   5       75.09       20.05     74.68 o 
   6  11   5     1299.81     1310.68     91.96 o 
  -5  12   5      773.28      784.27     61.62 o 
  -4  12   5      106.82       78.72     87.73 o 
  -3  12   5     1523.76     1541.32    110.91 o 
  -2  12   5       67.27       49.84     84.06 o 
  -1  12   5      822.93      863.36     57.02 o 
   0  12   5        1.36      -21.57     67.69 o 
   1  12   5      146.42      124.52     36.79 o 
   2  12   5      228.69      226.05     40.65 o 
   3  12   5        2.49       66.40     70.26 o 
   4  12   5      350.42      349.83     47.27 o 
   5  12   5      172.63      230.65     43.59 o 
  -4  13   5       34.99      -94.54     94.54 o 
  -3  13   5      513.35      542.96     58.49 o 
  -2  13   5       28.29      -11.04     83.87 o 
  -1  13   5     1078.11     1108.17     78.91 o 
   0  13   5       64.48       66.67     47.35 o 
   1  13   5     1175.96     1257.15     89.94 o 
   2  13   5       65.01       59.96     87.92 o 
   3  13   5     1161.02     1147.53     78.35 o 
  -1  14   5        7.93        0.00     88.47 o 
   0  14   5       39.92       39.89     60.13 o 
   1  14   5       16.68       42.86     67.50 o 
 -10   0   6     1199.05     1224.97     84.98 o 
  -8   0   6      589.43      582.69     50.95 o 
  -6   0   6      338.04      318.38     34.58 o 
  -4   0   6      461.42      520.70     33.66 o 
  -2   0   6      426.56      498.26     35.87 o 
   0   0   6      867.76      819.53     40.00 o 
   2   0   6     5282.47     4878.53    131.88 o 
   4   0   6     2149.28     1921.32     98.40 o 
   6   0   6     2831.22     2779.53    154.13 o 
   8   0   6     1685.04     1925.74    120.84 o 
 -10   1   6       95.40       69.34     69.34 o 
  -9   1   6      365.94      310.10     46.90 o 
  -8   1   6      182.20      146.41     38.63 o 
  -7   1   6     2223.59     2112.79    125.62 o 
  -6   1   6      340.21      351.30     35.50 o 
  -5   1   6    10443.88    10771.43    265.59 o 
  -4   1   6     3452.18     3236.41    143.28 o 
  -3   1   6    18318.27    19273.72    295.39 o 
  -2   1   6     7084.88     7807.96    175.10 o 
  -1   1   6    26102.17    26787.96    295.21 o 
   0   1   6     1768.49     1799.37    189.26 o 
   1   1   6    11545.14    10785.96    182.27 o 
   2   1   6       13.81       48.74     14.71 o 
   3   1   6     3583.00     2970.64    114.59 o 
   4   1   6        1.40      -40.83     40.83 o 
   5   1   6      739.00      670.60     41.57 o 
   6   1   6       51.20       30.90     54.63 o 
   7   1   6       85.85       29.24     68.61 o 
   8   1   6      729.16      778.39     53.52 o 
   9   1   6       94.45      129.67     34.95 o 
  -9   2   6      926.43      856.19     68.05 o 
  -8   2   6      322.25      245.55     41.38 o 
  -7   2   6      145.39      139.60     36.23 o 
  -6   2   6       64.31       27.59     73.20 o 
  -5   2   6       98.17       41.94     55.18 o 
  -4   2   6      101.05       87.37     62.72 o 
  -3   2   6        4.90       -4.41     41.75 o 
  -2   2   6       30.25       52.05     18.76 o 
  -1   2   6     6243.84     7160.72    160.20 o 
   0   2   6     2693.78     3222.74    190.18 o 
   1   2   6      900.89      758.89     54.63 o 
   2   2   6      525.46      571.65     42.12 o 
   3   2   6     4637.59     4102.35    135.92 o 
   4   2   6      652.10      600.71     42.49 o 
   5   2   6     2470.74     2034.07    114.40 o 
   6   2   6      136.14      174.36     29.06 o 
   7   2   6     1312.44     1360.71     99.14 o 
   8   2   6      153.59      173.44     34.76 o 
   9   2   6      449.80      454.12     49.66 o 
  -9   3   6      197.07      284.17     41.75 o 
  -8   3   6      197.33      146.59     38.99 o 
  -7   3   6      359.55      357.56     40.28 o 
  -6   3   6     3141.05     3132.49    167.38 o 
  -5   3   6      215.31      217.77     31.64 o 
  -4   3   6     6857.90     6672.94    201.59 o 
  -3   3   6      636.86      603.10     38.26 o 
  -2   3   6     6693.35     6413.05    171.79 o 
  -1   3   6     1072.82     1222.94     75.59 o 
   0   3   6     8125.17     7682.97    125.73 o 
   1   3   6      294.30      458.17     34.39 o 
   2   3   6     2210.25     1947.99     92.70 o 
   3   3   6      731.60      672.81     49.11 o 
   4   3   6      143.49       62.17     56.47 o 
   5   3   6        1.20      -57.57     57.57 o 
   6   3   6      516.09      489.25     39.36 o 
   7   3   6       32.59       53.34     56.65 o 
   8   3   6      350.17      406.85     41.94 o 
   9   3   6       40.53      -82.77     82.77 o 
  -9   4   6       49.02      100.98     35.87 o 
  -8   4   6      803.02      731.12     54.63 o 
  -7   4   6       30.25       86.63     32.56 o 
  -6   4   6      674.07      684.95     51.32 o 
  -5   4   6        9.07       65.85     55.18 o 
  -4   4   6       26.56       -6.07     25.75 o 
  -3   4   6       29.42       51.13     21.70 o 
  -2   4   6      279.20      225.86     25.01 o 
  -1   4   6      275.34      325.19     25.01 o 
   0   4   6      195.54      159.73     27.77 o 
   1   4   6      157.19      137.58     19.13 o 
   2   4   6     1811.85     1698.77     94.72 o 
   3   4   6     2775.94     2627.79    124.89 o 
   4   4   6     2007.88     2005.19    118.08 o 
   5   4   6      675.72      659.02     45.06 o 
   6   4   6     1103.50     1103.39     77.43 o 
   7   4   6     1703.00     1712.75    108.89 o 
   8   4   6      724.60      782.80     54.63 o 
   9   4   6      900.20      820.32     59.23 o 
  -9   5   6      471.09      510.40     52.05 o 
  -8   5   6        3.06      -40.28     75.59 o 
  -7   5   6     1067.60     1102.84     67.50 o 
  -6   5   6      181.67      148.06     35.87 o 
  -5   5   6     6458.68     6177.25    234.88 o 
  -4   5   6      678.70      720.08     59.41 o 
  -3   5   6    14090.58    13820.60    291.71 o 
  -2   5   6     2407.20     2450.85    119.37 o 
  -1   5   6    19741.14    18889.50    303.48 o 
   0   5   6     2629.52     2614.50    165.08 o 
   1   5   6    19760.17    20514.51    299.99 o 
   2   5   6       20.08      -12.88     47.82 o 
   3   5   6     5752.77     5358.95    174.73 o 
   4   5   6      584.60      561.35     42.49 o 
   5   5   6     2855.81     2817.24    144.94 o 
   6   5   6       18.27       36.05     60.88 o 
   7   5   6        2.89       66.40     58.49 o 
   8   5   6       12.62       -9.56     65.11 o 
   9   5   6      214.81      272.58     41.38 o 
  -9   6   6       26.28       70.81     82.03 o 
  -8   6   6      651.51      673.18     55.91 o 
  -7   6   6      171.33      117.53     40.65 o 
  -6   6   6       46.23        0.00     68.24 o 
  -5   6   6      626.11      654.79     46.72 o 
  -4   6   6      688.79      692.31     56.47 o 
  -3   6   6      101.95       97.30     69.16 o 
  -2   6   6      385.60      347.07     32.56 o 
  -1   6   6      780.69      782.99     56.10 o 
   0   6   6      389.66      390.79     21.23 o 
   1   6   6      582.26      599.42     36.60 o 
   2   6   6     1733.96     1720.84    102.82 o 
   3   6   6      605.90      568.89     37.52 o 
   4   6   6     1466.87     1474.19     96.38 o 
   5   6   6      780.06      742.70     62.17 o 
   6   6   6     3070.23     2831.59    164.98 o 
   7   6   6     1134.45     1091.80     66.03 o 
   8   6   6     1070.24     1029.82     78.17 o 
  -8   7   6      368.15      261.91     50.03 o 
  -7   7   6     1031.60      983.84     72.84 o 
  -6   7   6       54.94       -9.01     78.91 o 
  -5   7   6     2481.11     2440.74    165.35 o 
  -4   7   6      431.44      390.11     40.65 o 
  -3   7   6     3978.49     3766.50    179.88 o 
  -2   7   6     3061.15     3016.99    153.76 o 
  -1   7   6     3690.73     3804.02    158.91 o 
   0   7   6      903.59      920.54     41.86 o 
   1   7   6     3631.72     3693.66    148.25 o 
   2   7   6      427.57      378.71     33.48 o 
   3   7   6      391.27      368.78     35.13 o 
   4   7   6      940.09      943.19     77.99 o 
   5   7   6       98.81        7.36     73.57 o 
   6   7   6       94.78       62.17     32.19 o 
   7   7   6       94.61       64.38     78.72 o 
   8   7   6      297.30      356.45     41.57 o 
  -8   8   6        9.33      -35.87     85.34 o 
  -7   8   6      138.02      247.02     41.20 o 
  -6   8   6      143.36       88.29     84.98 o 
  -5   8   6       56.92       26.67     73.76 o 
  -4   8   6      695.15      604.02     51.13 o 
  -3   8   6      666.94      590.41     50.03 o 
  -2   8   6      127.92      181.91     32.92 o 
  -1   8   6     2569.20     2702.28    151.56 o 
   0   8   6      535.60      511.20     26.28 o 
   1   8   6     2074.64     1939.53    122.13 o 
   2   8   6      168.33      152.84     32.74 o 
   3   8   6     2766.15     2702.10    152.11 o 
   4   8   6       88.57      100.79     29.24 o 
   5   8   6     2114.36     2251.66    153.03 o 
   6   8   6      491.60      605.13     44.69 o 
   7   8   6     1222.21     1149.74     69.34 o 
  -7   9   6      743.48      819.22     64.56 o 
  -6   9   6     1595.93     1647.08    122.31 o 
  -5   9   6      599.63      747.12     53.16 o 
  -4   9   6     2965.70     2961.62    186.50 o 
  -3   9   6     1559.09     1530.84    106.49 o 
  -2   9   6     1881.77     2113.71    131.33 o 
  -1   9   6      666.75      656.81     44.33 o 
   0   9   6     3940.11     4024.34    240.85 o 
   1   9   6     1225.04     1265.61     93.25 o 
   2   9   6      763.92      801.19     57.94 o 
   3   9   6      886.23      701.87     54.81 o 
   4   9   6       72.02       97.67     31.08 o 
   5   9   6      568.86      612.67     54.26 o 
   6   9   6       89.78       97.48     37.71 o 
   7   9   6       24.03      -93.44     93.44 o 
  -7  10   6       82.41       49.11     88.65 o 
  -6  10   6      203.27      289.69     48.19 o 
  -5  10   6        3.63       20.97     77.99 o 
  -4  10   6       36.07      -48.56     85.89 o 
  -3  10   6        0.97      -81.48     81.48 o 
  -2  10   6      956.41      856.01     57.57 o 
  -1  10   6       18.61       15.82     71.18 o 
   0  10   6     1002.57      958.81     50.18 o 
   1  10   6      187.26      166.46     34.95 o 
   2  10   6     2411.61     2448.46    155.42 o 
   3  10   6      358.74      349.83     41.20 o 
   4  10   6     1326.89     1237.11     78.17 o 
   5  10   6       90.71      -55.18     84.24 o 
   6  10   6     1673.65     1820.16    123.23 o 
  -6  11   6        4.47       72.84     84.24 o 
  -5  11   6     1769.59     1945.23    133.53 o 
  -4  11   6       58.15       31.45     79.46 o 
  -3  11   6     4275.63     4005.05    224.95 o 
  -2  11   6      141.57      141.44     40.46 o 
  -1  11   6     4858.74     4616.80    231.75 o 
   0  11   6      859.64      952.09     70.17 o 
   1  11   6     4232.13     4142.63    202.69 o 
   2  11   6      241.02      178.41     40.46 o 
   3  11   6     1255.77     1314.54     84.06 o 
   4  11   6      100.61      157.44     36.60 o 
   5  11   6      566.02      548.29     52.24 o 
  -5  12   6       59.21      -24.46     97.85 o 
  -4  12   6       59.48      -57.20    101.90 o 
  -3  12   6        2.92      -10.85     78.35 o 
  -2  12   6       90.09      146.04     40.83 o 
  -1  12   6      744.64      578.46     59.59 o 
   0  12   6      110.70      139.81     25.62 o 
   1  12   6     1308.93     1403.56    116.43 o 
   2  12   6      770.63      678.33     53.16 o 
   3  12   6      979.67      944.84     70.63 o 
   4  12   6      530.19      478.77     52.05 o 
  -3  13   6        7.27       94.17     87.92 o 
  -2  13   6      658.38      677.78     60.14 o 
  -1  13   6      151.38      140.34     40.28 o 
   0  13   6      738.76      783.98     54.53 o 
   1  13   6       80.14       84.79     84.79 o 
   2  13   6      268.21      265.59     41.75 o 
   3  13   6       35.32      -31.27     74.12 o 
  -9   0   7       91.75       86.26     39.91 o 
  -7   0   7      196.48      207.47     31.08 o 
  -5   0   7     4501.77     5300.65    195.88 o 
  -3   0   7     9360.77     9458.17    220.53 o 
  -1   0   7    41170.96    41667.62    394.53 o 
   1   0   7    24191.37    23469.33    288.77 o 
   3   0   7    25098.73    23843.99    324.45 o 
   5   0   7     5926.47     6135.87    199.38 o 
   7   0   7     1129.90     1130.61     80.74 o 
   9   0   7      328.82      368.59     45.25 o 
  -9   1   7      308.52      312.31     45.61 o 
  -8   1   7     1170.24     1180.27     67.50 o 
  -7   1   7      168.99      181.54     38.44 o 
  -6   1   7     1194.10     1130.79     80.93 o 
  -5   1   7       21.29       -6.07     54.26 o 
  -4   1   7     1770.37     2018.99    112.01 o 
  -3   1   7      187.08      221.82     25.57 o 
  -2   1   7      380.65      351.49     27.77 o 
  -1   1   7        1.11      -10.85     39.91 o 
   0   1   7     2060.34     2045.03     85.89 o 
   1   1   7        0.24      -23.91     32.19 o 
   2   1   7     1107.59      993.40     64.74 o 
   3   1   7        9.14      -42.49     42.49 o 
   4   1   7       99.65      100.98     24.65 o 
   5   1   7      736.99      710.33     53.89 o 
   6   1   7      261.57      162.04     33.66 o 
   7   1   7      760.25      787.40     47.64 o 
   8   1   7      710.69      746.75     52.97 o 
   9   1   7      121.14       82.58     77.25 o 
  -9   2   7       34.64       85.34     70.81 o 
  -8   2   7       45.62      -18.94     67.87 o 
  -7   2   7       14.80      -24.83     65.66 o 
  -6   2   7      213.90      220.71     31.08 o 
  -5   2   7      162.41      184.66     31.64 o 
  -4   2   7     3265.46     3085.96    142.73 o 
  -3   2   7     4012.57     4288.49    154.68 o 
  -2   2   7    11943.09    12643.64    238.56 o 
  -1   2   7     6821.17     6706.60    166.46 o 
   0   2   7    13981.91    13751.91    332.73 o 
   1   2   7     7015.78     7229.88    166.64 o 
   2   2   7     8181.35     7387.69    178.04 o 
   3   2   7     2049.93     1745.49     96.01 o 
   4   2   7     4301.35     4265.68    158.55 o 
   5   2   7      450.82      392.14     33.66 o 
   6   2   7     1169.73     1156.36     75.96 o 
   7   2   7      203.93      266.33     32.92 o 
   8   2   7      184.54      196.80     38.44 o 
   9   2   7        2.45        0.00     72.47 o 
  -9   3   7      983.66      990.09     62.72 o 
  -8   3   7       80.70      138.13     35.13 o 
  -7   3   7      342.01      352.41     40.83 o 
  -6   3   7      104.57       75.04     67.87 o 
  -5   3   7      700.45      747.49     52.24 o 
  -4   3   7      511.69      536.15     37.15 o 
  -3   3   7        3.17      -53.89     53.89 o 
  -2   3   7      880.42     1000.39     69.34 o 
  -1   3   7      306.21      321.51     25.57 o 
   0   3   7      448.70      517.05     49.29 o 
   1   3   7      166.16      184.66     20.23 o 
   2   3   7       53.20       46.90     19.31 o 
   3   3   7     1002.08      964.52     64.38 o 
   4   3   7        0.24        0.00     47.64 o 
   5   3   7      702.00      778.94     56.65 o 
   6   3   7       42.41      -20.78     65.11 o 
   7   3   7     2650.85     2627.42    165.72 o 
   8   3   7      152.37       83.50     86.81 o 
   9   3   7     1315.37     1481.92     94.17 o 
  -9   4   7       14.31      -80.19     80.19 o 
  -8   4   7      632.22      560.43     52.97 o 
  -7   4   7      337.60      339.35     42.30 o 
  -6   4   7      265.16      280.31     38.63 o 
  -5   4   7     1159.35     1211.91     75.41 o 
  -4   4   7     1545.25     1586.39    103.00 o 
  -3   4   7     2517.56     2599.10    130.96 o 
  -2   4   7     7495.90     7751.50    203.79 o 
  -1   4   7    14424.51    15394.30    270.74 o 
   0   4   7    12401.91    12908.33    686.61 o 
   1   4   7     5635.47     5708.05    162.23 o 
   2   4   7    10526.19    10614.17    226.60 o 
   3   4   7     5372.85     4836.59    167.56 o 
   4   4   7     3546.74     3154.75    149.53 o 
   5   4   7     2911.80     2799.03    150.45 o 
   6   4   7      131.62       79.64     63.82 o 
   7   4   7     1484.67     1326.50    102.08 o 
   8   4   7       19.12       28.51     54.81 o 
   9   4   7       85.61       90.86     40.46 o 
  -9   5   7        4.49      -84.79     84.79 o 
  -8   5   7     2679.88     2511.00    162.96 o 
  -7   5   7       11.48      -70.08     70.08 o 
  -6   5   7     3279.00     3251.31    185.95 o 
  -5   5   7        3.44       66.40     60.88 o 
  -4   5   7     4343.55     4298.23    192.39 o 
  -3   5   7      324.40      323.90     34.58 o 
  -2   5   7     3603.04     3647.13    151.01 o 
  -1   5   7       50.62       68.24     23.54 o 
   0   5   7     3680.56     3722.01    121.58 o 
   1   5   7     1460.40     1695.27     97.30 o 
   2   5   7       95.68       77.25     21.70 o 
   3   5   7        2.17       15.45     53.34 o 
   4   5   7       85.38       41.02     59.59 o 
   5   5   7       11.32      -46.53     63.09 o 
   6   5   7     1118.58     1455.80    100.24 o 
   7   5   7        7.63        8.83     68.05 o 
   8   5   7      843.34      940.98     68.05 o 
  -8   6   7       32.72       45.06     38.44 o 
  -7   6   7        3.99      -19.31     66.21 o 
  -6   6   7       67.93       70.08     61.98 o 
  -5   6   7     1005.87      991.93     65.29 o 
  -4   6   7      131.47      124.15     31.82 o 
  -3   6   7     6460.12     7092.11    227.70 o 
  -2   6   7       20.34       46.72     50.40 o 
  -1   6   7    11114.61    11211.57    260.44 o 
   0   6   7      615.73      687.52     73.85 o 
   1   6   7    13809.46    14264.05    281.60 o 
   2   6   7      557.92      590.96     39.18 o 
   3   6   7     8891.12     8610.08    239.11 o 
   4   6   7      396.33      383.86     36.60 o 
   5   6   7     2802.11     2791.67    157.08 o 
   6   6   7      410.42      408.51     42.30 o 
   7   6   7      376.34      421.38     42.67 o 
   8   6   7       11.87       31.08     53.89 o 
  -8   7   7      397.63      461.85     49.11 o 
  -7   7   7      534.28      590.04     52.97 o 
  -6   7   7       31.88       83.87     77.25 o 
  -5   7   7     1232.02     1177.14     81.48 o 
  -4   7   7      567.00      572.39     44.88 o 
  -3   7   7      827.25      864.28     50.58 o 
  -2   7   7      192.88      191.84     32.19 o 
  -1   7   7       11.34        6.07     55.36 o 
   0   7   7      197.01      243.63     20.48 o 
   1   7   7      466.00      467.18     40.10 o 
   2   7   7        9.84      -16.92     59.41 o 
   3   7   7     1813.69     1768.11    119.37 o 
   4   7   7      251.90      206.00     33.66 o 
   5   7   7     1333.06     1250.16     85.34 o 
   6   7   7      189.45       68.24     84.61 o 
   7   7   7     1832.35     1838.19    121.03 o 
   8   7   7        8.22      -90.31     90.31 o 
  -8   8   7       11.44       48.19     81.85 o 
  -7   8   7       78.38      123.60     36.60 o 
  -6   8   7      486.17      358.11     46.53 o 
  -5   8   7       11.39       45.25     53.71 o 
  -4   8   7      606.65      567.24     48.93 o 
  -3   8   7       49.39       68.79     73.94 o 
  -2   8   7     4916.59     4630.59    202.32 o 
  -1   8   7       25.94       49.84     28.33 o 
   0   8   7     3983.39     4176.62    284.45 o 
   1   8   7      126.92       95.46     78.17 o 
   2   8   7     1586.35     1480.81     99.32 o 
   3   8   7        4.33      -59.78     78.72 o 
   4   8   7     1684.70     1899.25    132.80 o 
   5   8   7       85.85       63.09     33.29 o 
   6   8   7      469.56      491.09     44.51 o 
   7   8   7       98.54      113.67     38.07 o 
  -7   9   7      796.66      868.70     64.74 o 
  -6   9   7      589.98      661.78     58.31 o 
  -5   9   7      290.34      345.42     46.35 o 
  -4   9   7     2281.39     2435.40    169.77 o 
  -2   9   7     2116.67     1977.79    134.82 o 
  -1   9   7        3.34       -7.36     61.62 o 
   0   9   7       74.12       42.58     28.41 o 
   1   9   7        6.43       72.47     60.14 o 
   2   9   7       53.36       47.82     64.93 o 
   3   9   7      401.82      389.93     38.26 o 
   4   9   7        0.64      -64.38     64.38 o 
   5   9   7      173.64       60.70     77.25 o 
   6   9   7      298.17      295.02     43.96 o 
   7   9   7      408.95      367.31     51.87 o 
  -6  10   7        2.25      -11.40     87.18 o 
  -5  10   7      772.14      729.09     59.04 o 
  -4  10   7      281.48      251.80     45.61 o 
  -3  10   7     1414.57     1455.06    108.89 o 
  -2  10   7      317.41      281.23     41.94 o 
  -1  10   7     1970.65     1770.50    130.04 o 
   0  10   7      981.98      950.15     47.13 o 
   1  10   7     2964.40     2826.99    160.75 o 
   2  10   7     2675.67     2468.69    168.29 o 
   3  10   7     1439.76     1484.86    110.17 o 
   4  10   7      562.61      590.41     49.29 o 
   5  10   7     1363.11     1255.13     95.28 o 
   6  10   7       80.15       83.50     40.83 o 
  -5  11   7        5.22       11.40     74.31 o 
  -4  11   7     1947.90     1760.94    119.00 o 
  -3  11   7        1.18      -29.80     92.70 o 
  -2  11   7      783.08      721.19     60.33 o 
  -1  11   7       51.16       53.34     68.79 o 
   0  11   7     1803.24     1840.84     81.02 o 
   1  11   7      525.34      520.70     44.88 o 
   2  11   7        9.79      -41.38     73.57 o 
   3  11   7      411.91      401.88     45.61 o 
   4  11   7       52.18       47.09     79.09 o 
   5  11   7      137.23      169.03     38.44 o 
  -4  12   7       74.53      -34.39     99.32 o 
  -3  12   7      399.51      406.85     50.76 o 
  -2  12   7       10.76      -77.80     77.80 o 
  -1  12   7     1428.41     1283.09     90.13 o 
   0  12   7      141.87      177.54     36.14 o 
   1  12   7     1357.72     1444.76     98.95 o 
   2  12   7      296.82      249.04     45.61 o 
   3  12   7     1414.35     1252.92     89.76 o 
   4  12   7      108.53      102.26     77.80 o 
  -3  13   7      725.92      675.75     64.19 o 
  -2  13   7       37.28       18.03     41.57 o 
  -1  13   7       46.04       85.71     80.01 o 
   0  13   7        1.78       17.94     53.12 o 
   1  13   7       84.68       96.01     76.88 o 
   2  13   7        4.23      -19.86     75.78 o 
  -8   0   8     1708.50     1471.62    114.59 o 
  -6   0   8     2212.89     2540.24    150.09 o 
  -4   0   8     9241.16     9275.90    243.52 o 
  -2   0   8    16333.01    16907.85    286.38 o 
   0   0   8    13367.81    12641.19    322.15 o 
   2   0   8     4981.81     4481.79    147.14 o 
   4   0   8     6018.76     5518.97    183.19 o 
   6   0   8      871.55      812.41     53.89 o 
   8   0   8       88.07      -55.18     87.55 o 
  -9   1   8     1281.26     1176.96     78.17 o 
  -8   1   8      145.21      118.82     41.94 o 
  -7   1   8      639.58      724.13     61.80 o 
  -6   1   8       49.14        7.36     66.03 o 
  -5   1   8      351.74      328.68     34.21 o 
  -4   1   8      197.93      223.66     29.61 o 
  -3   1   8      266.74      228.26     28.69 o 
  -2   1   8     1573.51     1723.97    101.90 o 
  -1   1   8     7231.67     7531.52    183.74 o 
   0   1   8     7680.59     8128.77    312.77 o 
   1   1   8     8708.47     7856.89    184.30 o 
   2   1   8     6069.57     5641.83    162.23 o 
   3   1   8    10164.08     9313.06    220.71 o 
   4   1   8     2518.28     2089.06    125.07 o 
   5   1   8     4679.01     4565.30    182.64 o 
   6   1   8     1500.76     1434.46     95.83 o 
   7   1   8     1558.82     1506.75    109.25 o 
   8   1   8      510.76      518.50     46.90 o 
   9   1   8      160.05      117.16     96.93 o 
  -9   2   8      322.25      332.91     45.06 o 
  -8   2   8       46.50       19.31     80.19 o 
  -7   2   8      842.40      880.28     52.60 o 
  -6   2   8      589.79      636.95     42.67 o 
  -5   2   8     1583.08     1871.84    123.23 o 
  -4   2   8      540.11      497.34     37.34 o 
  -3   2   8     1993.58     2180.48    117.35 o 
  -2   2   8        1.21       55.73     43.96 o 
  -1   2   8     2160.34     2338.47    111.64 o 
   0   2   8      417.54      380.21     26.03 o 
   1   2   8       92.11       80.56     19.50 o 
   2   2   8     1757.50     1639.36     96.01 o 
   3   2   8      809.41      797.70     54.08 o 
   4   2   8     2026.40     1884.72    115.32 o 
   5   2   8       15.18      -60.51     60.51 o 
   6   2   8      199.92      205.26     35.31 o 
   7   2   8      506.99      499.18     39.18 o 
   8   2   8      214.22       75.41     90.31 o 
   9   2   8      256.08      233.59     48.01 o 
  -9   3   8      136.82      183.19     41.02 o 
  -8   3   8     1169.54     1176.59     86.81 o 
  -7   3   8       97.15       99.87     35.50 o 
  -6   3   8        9.69       -7.73     60.14 o 
  -5   3   8        0.45       55.55     54.44 o 
  -4   3   8      298.07      319.85     32.37 o 
  -3   3   8        9.14       19.68     23.73 o 
  -2   3   8     5908.62     6631.92    189.08 o 
  -1   3   8      229.35      208.02     25.75 o 
   0   3   8     6703.80     6856.94    254.74 o 
   1   3   8       14.30       25.57     43.22 o 
   2   3   8    14269.94    13734.34    261.91 o 
   3   3   8       16.65       14.90     43.04 o 
   4   3   8     8130.46     7795.09    228.81 o 
   5   3   8      131.69       76.51     73.39 o 
   6   3   8     2848.93     2560.29    163.51 o 
   7   3   8       34.23       83.87     63.82 o 
   8   3   8      913.68      860.97     56.83 o 
  -9   4   8      164.93      122.13     45.80 o 
  -8   4   8      994.28     1012.34     64.93 o 
  -7   4   8      133.12       73.94     38.99 o 
  -6   4   8     2444.61     2682.42    165.72 o 
  -5   4   8      234.54      280.31     35.50 o 
  -4   4   8     3691.15     3593.79    172.71 o 
  -3   4   8      529.19      522.17     35.50 o 
  -2   4   8     2623.75     2445.15    126.54 o 
  -1   4   8      667.48      610.09     43.59 o 
   0   4   8     6446.95     6801.82    241.04 o 
   1   4   8     1708.39     1836.53    105.76 o 
   2   4   8     2032.71     2270.23    115.69 o 
   3   4   8      949.97      908.79     70.63 o 
   4   4   8      404.67      340.45     36.23 o 
   5   4   8     1624.50     1582.16    102.82 o 
   6   4   8      112.27      148.80     29.61 o 
   7   4   8       67.60       75.96     30.90 o 
   8   4   8       14.30      -39.54     73.94 o 
  -8   5   8       73.97      -32.19     80.74 o 
  -7   5   8      355.56      344.13     45.98 o 
  -6   5   8        0.38       -8.46     65.85 o 
  -5   5   8      180.20      175.84     34.39 o 
  -4   5   8      364.57      294.10     36.05 o 
  -3   5   8        0.80       50.76     23.36 o 
  -2   5   8     1251.37     1345.62     85.71 o 
  -1   5   8     1245.78     1176.96     74.31 o 
   0   5   8     1119.89     1258.69     55.35 o 
   1   5   8     5788.02     5865.68    183.56 o 
   2   5   8     1383.71     1648.00    107.60 o 
   3   5   8     4486.32     4021.61    170.50 o 
   4   5   8     1150.40     1073.59     70.44 o 
   5   5   8     2123.74     1765.53    119.37 o 
   6   5   8      740.85      709.05     47.64 o 
   7   5   8     2804.98     2868.55    182.09 o 
   8   5   8        0.12      -51.13     67.32 o 
  -8   6   8      836.40      808.18     58.12 o 
  -7   6   8      209.79      266.33     41.20 o 
  -6   6   8     1243.64     1319.87     94.17 o 
  -5   6   8        7.57      -16.19     73.94 o 
  -4   6   8     3486.61     3501.27    178.23 o 
  -3   6   8        1.29      -62.72     62.72 o 
  -2   6   8     5852.08     5706.03    201.95 o 
  -1   6   8     1122.52     1187.26     83.50 o 
   0   6   8     5932.84     5818.99    440.51 o 
   1   6   8        1.01       10.85     51.87 o 
   2   6   8     3303.26     3309.43    154.68 o 
   3   6   8      740.60      834.30     53.71 o 
   4   6   8     5707.31     5232.96    208.76 o 
   5   6   8      116.50      135.56     32.19 o 
   6   6   8      147.90      152.48     36.42 o 
   7   6   8      108.44      154.68     34.39 o 
   8   6   8        6.38       63.82     63.82 o 
  -8   7   8      199.40      221.45     45.25 o 
  -7   7   8      348.53      320.22     49.29 o 
  -6   7   8       40.85       55.18     31.64 o 
  -5   7   8      144.32      153.03     33.48 o 
  -4   7   8       45.55       79.46     74.68 o 
  -3   7   8     1021.23     1034.42     67.87 o 
  -2   7   8      551.26      581.95     41.38 o 
  -1   7   8     2493.96     2551.09    150.64 o 
   0   7   8     1673.97     1792.74     82.15 o 
   1   7   8     1701.70     1818.69    120.29 o 
   2   7   8     1076.59     1064.40     78.35 o 
   3   7   8     4295.39     4307.98    184.30 o 
   4   7   8     1473.05     1307.73     87.00 o 
   5   7   8     1944.49     1688.10    127.09 o 
   6   7   8     2108.77     2059.64    133.90 o 
   7   7   8      124.21       69.71     84.79 o 
  -7   8   8      996.58      871.64     75.04 o 
  -6   8   8        0.09      -75.78     75.78 o 
  -5   8   8     1612.91     1571.49    108.89 o 
  -4   8   8        9.35      -43.04     73.20 o 
  -3   8   8     2384.27     2350.61    138.31 o 
  -2   8   8      265.53      266.15     35.13 o 
  -1   8   8      721.65      751.72     52.24 o 
   0   8   8        5.21       -6.28     39.46 o 
   1   8   8     1384.74     1249.06     88.47 o 
   2   8   8       36.56      -33.29     78.54 o 
   3   8   8      180.68      137.58     35.31 o 
   4   8   8       26.92      -30.72     63.46 o 
   5   8   8       37.31      -42.49     69.53 o 
   6   8   8       32.14       93.44     33.48 o 
   7   8   8      291.57      336.77     48.01 o 
  -7   9   8       23.63       13.79     41.57 o 
  -6   9   8       16.57      109.44     78.72 o 
  -5   9   8       34.41       30.35     71.73 o 
  -4   9   8        5.50      -55.73     75.41 o 
  -3   9   8       56.30       35.87     31.08 o 
  -2   9   8     1646.57     1717.71    117.35 o 
  -1   9   8        8.95      -77.25     77.25 o 
   0   9   8     1691.18     1882.21    306.98 o 
   1   9   8       42.86       49.66     71.73 o 
   2   9   8     5568.04     5522.28    225.68 o 
   3   9   8      146.41      139.05     34.76 o 
   4   9   8     1951.37     2083.55    127.83 o 
   5   9   8      259.37      244.26     37.71 o 
   6   9   8     1031.56     1161.69     82.95 o 
  -6  10   8     2544.88     2491.50    166.82 o 
  -5  10   8      113.90        0.00     83.69 o 
  -4  10   8     3155.33     3049.17    210.05 o 
  -3  10   8      254.67      332.18     41.02 o 
  -2  10   8     3609.82     3497.96    196.07 o 
  -1  10   8      734.72      766.06     60.70 o 
   0  10   8     5434.30     5472.23    211.79 o 
   1  10   8      530.92      473.98     44.69 o 
   2  10   8      743.71      767.54     52.42 o 
   3  10   8      527.44      502.49     46.72 o 
   4  10   8      167.74      117.71     86.26 o 
   5  10   8      352.66      344.87     46.53 o 
   6  10   8        1.89      -43.22     84.79 o 
  -5  11   8       58.68       70.08     85.89 o 
  -4  11   8       62.51       47.64     43.59 o 
  -3  11   8        6.29       54.26     34.21 o 
  -2  11   8      102.06        9.75     79.09 o 
  -1  11   8      402.35      347.63     46.90 o 
   0  11   8       65.74      -13.64     87.83 o 
   1  11   8     1483.12     1385.90     98.22 o 
   2  11   8       11.71       34.76     69.53 o 
   3  11   8     1436.86     1439.61    104.47 o 
   4  11   8       34.35      -68.61     75.23 o 
   5  11   8     1417.07     1609.01    122.86 o 
  -4  12   8      961.87      944.29     64.19 o 
  -3  12   8      600.95      600.71     60.33 o 
  -2  12   8      538.43      560.80     54.44 o 
  -1  12   8      501.94      424.88     50.95 o 
   0  12   8      721.83      704.30     56.19 o 
   1  12   8      115.35       98.22     38.63 o 
   2  12   8      853.09      932.52     58.86 o 
   3  12   8      129.85      133.72     39.91 o 
  -2  13   8      361.27      345.05     51.32 o 
  -1  13   8      161.93      198.83     41.38 o 
   0  13   8      176.57      124.07     39.42 o 
   1  13   8        9.42     -107.41    107.41 o 
  -9   0   9     3003.12     3293.06    210.41 o 
  -7   0   9     5304.91     5097.77    231.57 o 
  -5   0   9     3859.71     3413.72    172.53 o 
  -3   0   9     7401.76     7657.88    218.51 o 
  -1   0   9      494.39      492.93     31.45 o 
   1   0   9       20.44       31.45     20.05 o 
   3   0   9      754.10      653.68     39.91 o 
   5   0   9     1388.43     1332.75     96.01 o 
   7   0   9     2587.03     2876.10    172.34 o 
  -9   1   9        0.39     -109.44    109.44 o 
  -8   1   9       25.53      -19.86     75.59 o 
  -7   1   9      101.73      105.94     75.04 o 
  -6   1   9      731.88      656.07     48.74 o 
  -5   1   9      292.09      286.01     36.42 o 
  -4   1   9      558.18      584.53     38.07 o 
  -3   1   9      580.41      604.21     39.18 o 
  -2   1   9     7654.27     7775.59    210.05 o 
  -1   1   9     4198.10     4116.14    151.01 o 
   0   1   9     6975.51     6681.63    129.56 o 
   1   1   9     1311.56     1218.53     75.41 o 
   2   1   9     8010.76     7806.68    200.67 o 
   3   1   9     1850.02     1629.24    106.86 o 
   4   1   9     4378.88     4086.35    166.64 o 
   5   1   9     1373.59     1273.16     85.89 o 
   6   1   9     2860.57     2812.09    159.28 o 
   7   1   9       65.31       59.96     63.46 o 
   8   1   9      775.23      794.94     60.51 o 
  -9   2   9      569.84      542.04     54.44 o 
  -8   2   9     1729.27     1573.14    113.12 o 
  -7   2   9      611.76      667.48     49.84 o 
  -6   2   9     1333.21     1486.33    102.26 o 
  -5   2   9      528.40      562.27     46.17 o 
  -4   2   9      931.56      890.03     59.23 o 
  -3   2   9      156.67      182.09     26.49 o 
  -2   2   9      154.53      154.87     26.12 o 
  -1   2   9       32.56       37.89     42.30 o 
   0   2   9      306.26      271.93     26.21 o 
   1   2   9       43.87       85.89     21.34 o 
   2   2   9     5647.19     5624.73    175.84 o 
   3   2   9      602.72      568.16     37.71 o 
   4   2   9     3433.63     3450.87    159.65 o 
   5   2   9       30.30       39.91     24.83 o 
   6   2   9     2410.30     2545.76    157.63 o 
   7   2   9      214.88      268.35     37.34 o 
   8   2   9     1439.44     1610.11    103.92 o 
  -9   3   9       11.62       23.18     76.51 o 
  -8   3   9       95.52      -30.90     82.22 o 
  -7   3   9      247.41      204.16     40.46 o 
  -6   3   9      241.95      222.19     39.36 o 
  -5   3   9      685.94      676.49     54.63 o 
  -4   3   9      654.10      751.90     50.58 o 
  -3   3   9     1157.25     1129.88     75.41 o 
  -2   3   9      387.03      366.39     32.56 o 
  -1   3   9     5493.75     5628.41    179.15 o 
   0   3   9      327.27      318.50     18.77 o 
   1   3   9     6163.08     6552.83    187.98 o 
   2   3   9     1461.66     1460.58     89.39 o 
   3   3   9     2834.74     2484.51    134.64 o 
   4   3   9        0.12      -48.74     59.04 o 
   5   3   9     2666.10     2450.30    149.90 o 
   6   3   9       29.90       54.44     60.88 o 
   7   3   9     1506.63     1442.74    102.08 o 
   8   3   9       27.34       30.35     72.28 o 
  -8   4   9     1452.20     1469.22     95.64 o 
  -7   4   9     2120.11     2153.26    152.66 o 
  -6   4   9      668.72      724.68     57.94 o 
  -5   4   9     1099.34     1192.04     85.34 o 
  -4   4   9      723.05      774.16     47.64 o 
  -3   4   9     1812.29     1880.49    123.42 o 
  -2   4   9        2.33      -46.17     57.94 o 
  -1   4   9     1040.84     1120.31     71.73 o 
   0   4   9      408.27      440.94     22.65 o 
   1   4   9        0.62       26.49     23.54 o 
   2   4   9     2555.97     2583.83    130.41 o 
   3   4   9      440.83      450.81     32.74 o 
   4   4   9      568.12      567.97     39.91 o 
   5   4   9        2.35      -49.84     51.87 o 
   6   4   9     2996.96     2685.91    179.51 o 
   7   4   9      567.55      675.75     49.29 o 
   8   4   9      631.43      661.22     54.08 o 
  -8   5   9       14.47       67.50     77.80 o 
  -7   5   9       68.97       84.06     35.68 o 
  -6   5   9     1455.15     1500.68     88.29 o 
  -5   5   9      293.60      291.34     41.02 o 
  -4   5   9      715.95      826.02     60.70 o 
  -3   5   9      165.35      170.50     33.48 o 
  -2   5   9     5589.89     5693.15    202.32 o 
  -1   5   9       98.17       79.64     27.77 o 
   0   5   9     7953.01     8420.97    384.32 o 
   1   5   9      127.95       71.55     64.74 o 
   2   5   9     6453.82     6677.54    208.21 o 
   3   5   9      670.54      673.36     48.56 o 
   4   5   9     5943.87     5912.95    213.91 o 
   5   5   9      411.94      434.99     38.44 o 
   6   5   9     3132.67     3128.81    184.30 o 
   7   5   9       37.49       85.53     67.87 o 
   8   5   9      435.59      507.46     52.97 o 
  -8   6   9       30.97      -23.54     89.21 o 
  -7   6   9     2408.15     2382.25    154.32 o 
  -6   6   9        7.39       67.13     67.13 o 
  -5   6   9     3309.02     3188.04    192.76 o 
  -4   6   9        3.55        0.00     61.43 o 
  -3   6   9     1893.05     1863.57    117.71 o 
  -2   6   9       53.81       33.48     75.04 o 
  -1   6   9      126.66      118.82     29.43 o 
   0   6   9        0.48      -20.90     38.20 o 
   1   6   9        6.28       65.11     55.91 o 
   2   6   9      145.67       79.46     68.97 o 
   3   6   9     1437.01     1393.45    100.61 o 
   4   6   9       80.87       35.68     69.53 o 
   5   6   9     1274.02     1251.45     87.37 o 
   6   6   9      270.79      301.46     39.18 o 
   7   6   9     1023.98     1008.30     68.24 o 
  -7   7   9      248.81      203.06     47.27 o 
  -6   7   9       59.39      142.91     35.31 o 
  -5   7   9      819.77      772.69     56.10 o 
  -4   7   9       96.67      -25.38     73.39 o 
  -3   7   9     1639.72     1602.76    107.60 o 
  -2   7   9     1494.65     1647.27    106.49 o 
  -1   7   9     1090.30     1162.80     83.69 o 
   0   7   9     1191.87     1410.56    104.10 o 
   1   7   9     3284.84     3408.57    170.32 o 
   2   7   9     1247.48     1479.34     94.54 o 
   3   7   9     1953.90     1981.10    121.94 o 
   4   7   9     1159.60     1260.28     89.57 o 
   5   7   9      401.77      444.92     41.75 o 
   6   7   9      271.56      219.43     44.14 o 
   7   7   9       62.82       52.05     83.87 o 
  -7   8   9       20.51      -82.40     95.09 o 
  -6   8   9      788.86      865.20     63.82 o 
  -5   8   9        7.24      -29.61     82.03 o 
  -4   8   9      886.60      847.54     67.87 o 
  -3   8   9       10.45        8.64     51.50 o 
  -2   8   9      153.36       47.27     72.65 o 
  -1   8   9      346.67      311.76     41.38 o 
   0   8   9      367.77      426.93     28.80 o 
   1   8   9      675.55      647.25     46.35 o 
   2   8   9     3663.15     4003.40    190.55 o 
   3   8   9       38.97       62.90     31.64 o 
   4   8   9     1920.30     1990.66    129.30 o 
   5   8   9       47.20       35.68     64.38 o 
   6   8   9     2202.25     2415.72    154.50 o 
  -6   9   9      987.44      850.49     68.79 o 
  -5   9   9      207.47      335.12     44.69 o 
  -4   9   9     1422.81     1367.51     89.76 o 
  -3   9   9      887.62      903.46     66.58 o 
  -2   9   9     1778.14     1943.76    130.77 o 
  -1   9   9     1907.97     1813.91    131.51 o 
   0   9   9     2098.89     2307.38    108.24 o 
   1   9   9     1292.15     1238.94     85.16 o 
   2   9   9     1143.53     1126.01     71.55 o 
   3   9   9     1155.19     1072.12     87.73 o 
   4   9   9      233.45      212.81     40.65 o 
   5   9   9     1095.93     1173.28     85.71 o 
   6   9   9       25.93       84.06     78.72 o 
  -6  10   9      332.05      401.52     54.44 o 
  -5  10   9     1160.78     1120.49     71.73 o 
  -4  10   9      426.63      469.57     51.32 o 
  -3  10   9     1230.46     1374.87     98.03 o 
  -2  10   9        0.10       47.45     33.84 o 
  -1  10   9      171.51       98.59     81.66 o 
   0  10   9       33.40       29.49     63.00 o 
   1  10   9        1.70       49.11     56.47 o 
   2  10   9       78.51       90.49     34.03 o 
   3  10   9      198.97      149.90     39.36 o 
   4  10   9      125.91      164.43     38.99 o 
   5  10   9      281.83      215.56     47.64 o 
  -5  11   9      195.23      216.85     50.76 o 
  -4  11   9      722.72      651.84     59.04 o 
  -3  11   9      460.58      429.66     55.18 o 
  -2  11   9     1266.23     1362.55    104.29 o 
  -1  11   9       67.54       45.06     42.49 o 
   0  11   9     1698.46     1806.29     92.24 o 
   1  11   9       94.94      -62.17     89.39 o 
   2  11   9     2915.52     2704.86    178.78 o 
   3  11   9      186.86      104.47     92.70 o 
   4  11   9     1504.61     1532.86    103.92 o 
  -3  12   9      247.63       58.12     98.40 o 
  -2  12   9       13.87       55.55     76.15 o 
  -1  12   9       65.92      -53.34     79.09 o 
   0  12   9       17.81      -59.84     59.84 o 
   1  12   9       16.37      -29.06     73.02 o 
   2  12   9      337.76      318.75     48.74 o 
   3  12   9      148.13      138.13     44.88 o 
  -8   0  10      590.91      578.09     55.55 o 
  -6   0  10      774.50      846.81     57.20 o 
  -4   0  10     1732.04     1692.15    109.62 o 
  -2   0  10      148.49      160.75     29.06 o 
   0   0  10      639.31      594.27     30.04 o 
   2   0  10     8580.04     8166.81    223.11 o 
   4   0  10     5800.04     5659.68    203.79 o 
   6   0  10     4621.64     4589.58    208.21 o 
   8   0  10     1883.55     2091.64    152.66 o 
  -9   1  10     1185.16     1270.21     78.17 o 
  -8   1  10      247.69      259.16     42.30 o 
  -7   1  10     3723.56     3635.72    211.70 o 
  -6   1  10      839.78      859.32     52.97 o 
  -5   1  10     5319.41     5307.45    217.96 o 
  -4   1  10      828.70      767.72     56.65 o 
  -3   1  10     3431.39     3606.11    162.78 o 
  -2   1  10     1071.45     1241.34     84.79 o 
  -1   1  10     3558.22     3669.20    151.56 o 
   0   1  10       11.91      -15.56     33.46 o 
   1   1  10      823.47      741.79     51.50 o 
   2   1  10       80.21       63.09     48.19 o 
   3   1  10       18.25       26.85     24.28 o 
   4   1  10      475.46      459.82     38.44 o 
   5   1  10       20.98      -66.58     66.58 o 
   6   1  10      404.31      443.27     42.12 o 
   7   1  10      289.76      270.19     40.28 o 
   8   1  10      376.14      417.70     47.64 o 
  -9   2  10      215.94      200.30     46.35 o 
  -8   2  10      346.37      319.85     46.72 o 
  -7   2  10      384.35      350.75     48.19 o 
  -6   2  10        4.90       73.02     32.19 o 
  -5   2  10      158.42      210.60     34.39 o 
  -4   2  10      134.46      128.75     30.53 o 
  -3   2  10       78.03       62.54     56.65 o 
  -2   2  10      178.21      120.11     27.22 o 
  -1   2  10     3054.52     3005.03    142.18 o 
   0   2  10      336.52      313.60     37.06 o 
   1   2  10     4721.42     5128.49    175.10 o 
   2   2  10     1439.33     1301.85     88.29 o 
   3   2  10     8291.20     8220.70    229.73 o 
   4   2  10      129.53      148.80     29.61 o 
   5   2  10     2822.43     2640.67    155.97 o 
   6   2  10      605.94      637.68     48.74 o 
   7   2  10     3346.50     3294.35    197.72 o 
   8   2  10      353.85      468.10     49.66 o 
  -8   3  10     1616.92     1445.86    100.06 o 
  -7   3  10       82.25        0.00     89.94 o 
  -6   3  10     5336.13     5451.65    233.41 o 
  -5   3  10      345.87      358.29     42.12 o 
  -4   3  10      976.32     1007.56     60.51 o 
  -3   3  10      296.11      268.17     34.03 o 
  -2   3  10     1237.24     1242.44     91.23 o 
  -1   3  10      795.48      828.97     62.72 o 
   0   3  10      107.24      146.03     24.74 o 
   1   3  10      393.30      338.06     31.08 o 
   2   3  10     1093.18     1152.68     76.88 o 
   3   3  10       33.26        0.00     60.33 o 
   4   3  10     1161.67     1167.03     87.37 o 
   5   3  10       16.03       32.19     26.12 o 
   6   3  10      452.18      533.95     46.17 o 
   7   3  10       32.88       65.29     72.65 o 
   8   3  10      667.88      698.38     56.47 o 
  -8   4  10      288.12      303.67     47.45 o 
  -7   4  10       70.52      111.46     92.33 o 
  -6   4  10        2.71      -73.02     91.41 o 
  -5   4  10      228.01      239.84     39.18 o 
  -4   4  10      165.79      166.27     32.74 o 
  -3   4  10      150.00      121.21     31.64 o 
  -2   4  10      387.29      397.10     33.29 o 
  -1   4  10      274.68      259.52     31.45 o 
   0   4  10      849.81      862.20     42.81 o 
   1   4  10     1681.14     1654.26    110.54 o 
   2   4  10     3777.11     4140.61    171.05 o 
   3   4  10     3561.65     3251.68    157.26 o 
   4   4  10      894.99      971.70     67.50 o 
   5   4  10     1770.65     1764.43    117.35 o 
   6   4  10     1098.26     1286.77     96.93 o 
   7   4  10     1703.74     1721.02     99.87 o 
   8   4  10      593.44      643.75     56.83 o 
  -8   5  10      203.80      236.72     52.60 o 
  -7   5  10     2781.91     2607.74    173.08 o 
  -6   5  10      170.13      237.45     40.10 o 
  -5   5  10     4931.92     5126.83    228.99 o 
  -4   5  10      359.30      377.79     43.04 o 
  -3   5  10     4775.15     5029.54    212.25 o 
  -2   5  10       73.21      101.90     29.43 o 
  -1   5  10     4098.37     4184.93    177.49 o 
   0   5  10        0.18      -43.68     43.68 o 
   1   5  10     2597.82     2789.47    145.86 o 
   2   5  10      139.35      133.90     31.45 o 
   3   5  10      182.06      208.76     31.45 o 
   4   5  10      173.38       92.70     36.05 o 
   5   5  10       56.40       65.85     31.82 o 
   6   5  10      153.43       61.98     78.54 o 
   7   5  10       82.62       49.66     67.87 o 
  -8   6  10      425.25      442.35     56.28 o 
  -7   6  10       14.86       98.95     74.12 o 
  -6   6  10      134.57      173.44     40.83 o 
  -5   6  10      876.94      844.42     58.67 o 
  -4   6  10      709.46      611.01     49.29 o 
  -3   6  10      624.68      767.90     57.57 o 
  -2   6  10      116.44       78.91     76.33 o 
  -1   6  10     1087.69     1069.91     71.92 o 
   0   6  10      491.66      458.66     28.31 o 
   1   6  10      428.21      411.27     38.81 o 
   2   6  10     2955.28     3034.09    161.31 o 
   3   6  10      811.53      789.05     54.26 o 
   4   6  10     2740.08     2605.35    166.27 o 
   5   6  10      118.94      151.93     32.56 o 
   6   6  10     3212.99     3526.47    203.43 o 
   7   6  10      114.14       30.90     81.85 o 
  -7   7  10     1063.72     1073.59     69.71 o 
  -6   7  10      823.78      867.78     68.05 o 
  -5   7  10     1681.32     1554.20    105.76 o 
  -4   7  10      836.42      810.76     56.28 o 
  -3   7  10     1493.27     1597.61    120.47 o 
  -2   7  10     1098.25     1050.97     82.03 o 
  -1   7  10      538.39      522.17     38.99 o 
   0   7  10      365.76      385.84     58.77 o 
   1   7  10       56.26       75.78     75.23 o 
   2   7  10       34.72       77.80     66.77 o 
   3   7  10        0.02       67.32     50.03 o 
   4   7  10       17.42       56.28     59.78 o 
   5   7  10        5.29       -8.83     67.87 o 
   6   7  10      391.91      431.50     46.90 o 
   7   7  10       69.17       44.88     39.18 o 
  -7   8  10       25.46       87.18     39.18 o 
  -6   8  10       46.79       67.32     61.25 o 
  -5   8  10       24.09       30.72     69.34 o 
  -4   8  10      510.51      515.18     53.16 o 
  -3   8  10      640.79      684.77     50.95 o 
  -2   8  10      175.93      136.84     34.21 o 
  -1   8  10     1680.54     1529.00    117.53 o 
   0   8  10       63.04       48.98     46.83 o 
   1   8  10     2161.99     2169.07    132.43 o 
   2   8  10       59.78      110.73     30.53 o 
   3   8  10     3877.86     4131.78    202.87 o 
   4   8  10       18.34       -8.46     58.86 o 
   5   8  10     2216.26     2007.95    147.69 o 
   6   8  10       27.03      -30.72     92.52 o 
  -6   9  10     1446.00     1472.72    108.15 o 
  -5   9  10      942.67     1031.66     75.59 o 
  -4   9  10     1642.09     1467.02     95.64 o 
  -3   9  10     1633.87     1418.28    102.63 o 
  -2   9  10      965.21     1024.12     62.54 o 
  -1   9  10     1036.33     1045.64     66.40 o 
   0   9  10      676.40      747.40     35.90 o 
   1   9  10     2131.81     2230.69    139.42 o 
   2   9  10        0.30        8.28     61.06 o 
   3   9  10      420.94      411.45     47.82 o 
   4   9  10        6.85       -9.38     58.86 o 
   5   9  10       57.22       99.87     90.49 o 
  -5  10  10      105.72      141.63     45.43 o 
  -4  10  10      112.75       91.60     40.46 o 
  -3  10  10      221.66      195.88     44.88 o 
  -2  10  10      667.18      651.84     54.63 o 
  -1  10  10       18.58       28.33     74.49 o 
   0  10  10      659.57      695.54     93.16 o 
   1  10  10      167.05      181.17     40.10 o 
   2  10  10     1765.99     1839.66    125.26 o 
   3  10  10      324.17      336.41     45.80 o 
   4  10  10     1181.92     1275.55     88.10 o 
  -4  11  10       19.02       21.89     41.02 o 
  -3  11  10     2479.48     2700.08    171.42 o 
  -2  11  10        0.07       31.82     55.18 o 
  -1  11  10     2331.23     2108.19    150.09 o 
   0  11  10       77.89       85.04     26.27 o 
   1  11  10     1214.63     1244.65     73.57 o 
   2  11  10       25.16       62.17     32.56 o 
   3  11  10      452.17      448.79     49.29 o 
  -2  12  10      383.76      287.11     52.42 o 
  -1  12  10      697.69      645.77     60.14 o 
   0  12  10      125.89      133.90     39.70 o 
   1  12  10      834.06      908.61     66.95 o 
   2  12  10      533.38      595.38     55.18 o 
  -7   0  11      727.54      631.43     55.36 o 
  -5   0  11     4980.16     5169.87    228.99 o 
  -3   0  11     3147.38     3004.66    156.89 o 
  -1   0  11     8453.16     8611.37    237.08 o 
   1   0  11     4296.66     4193.40    163.88 o 
   3   0  11     4207.62     4355.25    178.41 o 
   5   0  11      609.12      674.84     41.75 o 
   7   0  11      479.31      548.66     49.29 o 
  -8   1  11     1044.87      966.55     70.08 o 
  -7   1  11      318.66      309.55     45.06 o 
  -6   1  11     2910.26     3156.22    198.64 o 
  -5   1  11      458.44      446.21     43.59 o 
  -4   1  11     2194.15     2377.65    151.56 o 
  -3   1  11      529.28      595.56     41.38 o 
  -2   1  11     2841.38     2694.93    148.80 o 
  -1   1  11      182.95      202.69     28.69 o 
   0   1  11     1669.22     1685.53     80.18 o 
   1   1  11       12.58       62.90     21.15 o 
   2   1  11      345.29      388.83     33.29 o 
   3   1  11     2034.79     1796.25    125.07 o 
   4   1  11     2107.81     2188.57    138.31 o 
   5   1  11     1518.69     1643.04    105.58 o 
   6   1  11     1706.09     1715.14    114.77 o 
   7   1  11     1691.11     1701.71    105.94 o 
   8   1  11     1322.92     1293.57     95.64 o 
  -8   2  11      211.49      251.61     38.81 o 
  -7   2  11      556.19      595.01     54.26 o 
  -6   2  11     2117.13     2063.68    135.92 o 
  -5   2  11     1430.80     1555.85    104.10 o 
  -4   2  11     3079.53     3220.78    168.11 o 
  -3   2  11      743.88      777.47     46.35 o 
  -2   2  11     3647.13     3824.80    168.85 o 
  -1   2  11      370.62      392.69     35.31 o 
   0   2  11     1810.77     1667.09     76.47 o 
   1   2  11       35.26       54.44     23.18 o 
   2   2  11     3295.40     3408.94    155.42 o 
   3   2  11       29.63       18.58     55.91 o 
   4   2  11      109.13      118.63     28.14 o 
   5   2  11        6.13      -29.98     64.74 o 
   6   2  11      139.68        8.28     80.19 o 
   7   2  11       62.59       82.58     36.60 o 
  -8   3  11       12.83       79.64     79.64 o 
  -7   3  11     1158.98     1107.07     82.40 o 
  -6   3  11      227.28      229.36     45.43 o 
  -5   3  11      733.33      734.24     52.05 o 
  -4   3  11       64.23       22.81     63.46 o 
  -3   3  11       94.43      109.62     28.51 o 
  -2   3  11       13.80       -6.44     52.42 o 
  -1   3  11        7.49       -6.25     51.68 o 
   0   3  11       25.54       24.71     41.65 o 
   1   3  11      789.45      818.12     56.83 o 
   2   3  11       53.36       75.96     25.93 o 
   3   3  11     5318.25     5165.46    197.91 o 
   4   3  11      137.47      171.79     28.69 o 
   5   3  11     2564.63     2743.85    159.28 o 
   6   3  11        9.33      -68.79     68.79 o 
   7   3  11     3468.47     3752.33    214.65 o 
  -8   4  11      254.96      283.62     49.66 o 
  -7   4  11      406.24      347.44     51.32 o 
  -6   4  11     2126.80     2047.68    153.21 o 
  -5   4  11     2826.67     3004.85    184.66 o 
  -4   4  11     1414.23     1358.31     96.01 o 
  -3   4  11     1567.33     1593.93    109.62 o 
  -2   4  11     1798.67     1886.56    121.94 o 
  -1   4  11     4210.45     3809.17    173.63 o 
   0   4  11      714.20      715.81     33.03 o 
   1   4  11     1926.01     1867.61    120.47 o 
   2   4  11       36.93       18.58     62.35 o 
   3   4  11     1638.47     1699.50    108.52 o 
   4   4  11       14.42       14.53     56.83 o 
   5   4  11      444.66      397.65     44.14 o 
   6   4  11       53.89       17.84     62.35 o 
   7   4  11      243.67      180.25     41.75 o 
  -8   5  11     1206.84     1208.41     97.85 o 
  -7   5  11       38.39       66.03     85.34 o 
  -6   5  11     1741.40     1622.07    126.54 o 
  -5   5  11      478.39      520.52     46.72 o 
  -4   5  11     1390.81     1355.56     96.75 o 
  -3   5  11      361.64      420.46     43.59 o 
  -2   5  11     1241.78     1190.02     81.11 o 
  -1   5  11      521.46      475.46     38.26 o 
   0   5  11      231.62      261.43     37.06 o 
   1   5  11       74.02        6.44     59.04 o 
   2   5  11      241.48      260.08     30.72 o 
   3   5  11      427.82      405.20     38.63 o 
   4   5  11      509.62      587.47     41.20 o 
   5   5  11      719.33      687.53     51.50 o 
   6   5  11     1159.66     1096.22     62.17 o 
   7   5  11      266.56      228.44     45.80 o 
  -7   6  11      775.17      760.73     60.88 o 
  -6   6  11      108.51       94.36     79.09 o 
  -5   6  11     2318.99     2255.52    148.98 o 
  -4   6  11      172.76      140.89     40.10 o 
  -3   6  11     3362.44     2902.58    179.88 o 
  -2   6  11      412.33      448.60     42.49 o 
  -1   6  11     2910.45     3073.27    163.14 o 
   0   6  11      528.21      567.03     28.41 o 
   1   6  11     2362.85     2543.74    156.71 o 
   2   6  11      457.54      405.01     42.30 o 
   3   6  11     2011.90     2046.21    141.26 o 
   4   6  11      152.71      155.42     33.11 o 
   5   6  11      194.34      207.84     38.63 o 
   6   6  11      131.48       85.89     75.96 o 
  -7   7  11      144.73       48.19    108.89 o 
  -6   7  11      728.01      789.79     60.70 o 
  -5   7  11      157.33      196.99     40.28 o 
  -4   7  11     1288.23     1095.66     77.43 o 
  -3   7  11      103.07      155.42     31.08 o 
  -2   7  11      429.43      437.02     40.83 o 
  -1   7  11      456.35      455.22     42.12 o 
   0   7  11      443.89      391.87     37.98 o 
   1   7  11      398.72      428.92     38.99 o 
   2   7  11      529.60      582.69     43.59 o 
   3   7  11     2016.77     2028.92    133.53 o 
   4   7  11      792.85      881.76     55.73 o 
   5   7  11     1185.38     1154.34     74.49 o 
   6   7  11     1386.70     1507.48    118.27 o 
  -6   8  11     1085.52     1135.03     97.11 o 
  -5   8  11        0.51      -32.37     61.98 o 
  -4   8  11     2172.29     2253.68    150.64 o 
  -3   8  11        0.48      -77.80     77.80 o 
  -2   8  11     3038.53     3309.43    187.06 o 
  -1   8  11        0.58       25.38     56.83 o 
   0   8  11     2699.79     2854.73    118.27 o 
   1   8  11      264.71      306.61     38.63 o 
   2   8  11     1759.91     1745.85    118.63 o 
   3   8  11      372.30      327.21     44.14 o 
   4   8  11      761.67      700.77     52.97 o 
   5   8  11        9.43      -73.39     73.39 o 
  -5   9  11      540.52      659.57     59.23 o 
  -4   9  11       93.83       96.56     76.33 o 
  -3   9  11      482.99      410.90     50.03 o 
  -2   9  11        0.43       76.33     67.32 o 
  -1   9  11        2.19        0.00     74.49 o 
   0   9  11       45.90       53.10     29.16 o 
   1   9  11      481.00      550.68     45.43 o 
   3   9  11      843.66      762.57     55.36 o 
   4   9  11       58.07        0.00     77.25 o 
   5   9  11     1247.81     1197.56     86.81 o 
  -5  10  11      625.48      587.84     62.54 o 
  -4  10  11       63.78       63.64     42.67 o 
  -3  10  11     2221.47     2109.85    150.64 o 
  -2  10  11      404.63      439.41     45.80 o 
  -1  10  11     3457.10     3315.87    209.86 o 
   0  10  11      106.06       70.89     65.57 o 
   1  10  11     2397.51     2584.20    178.96 o 
   2  10  11      108.74      103.00     88.47 o 
   3  10  11     1758.99     1951.30    125.62 o 
   4  10  11       41.99       62.17     98.03 o 
  -3  11  11      140.00      158.55     45.61 o 
  -2  11  11      153.32      179.51     46.35 o 
  -1  11  11      527.57      472.15     52.42 o 
   0  11  11       59.85       35.12     56.56 o 
   1  11  11      317.66      332.73     46.72 o 
   2  11  11      133.55      121.03     44.14 o 
   3  11  11       88.02       73.39     81.85 o 
  -8   0  12      417.40      434.62     49.11 o 
  -6   0  12     4322.30     4127.55    215.56 o 
  -4   0  12     9551.46     9776.37    295.21 o 
  -2   0  12     4966.64     4847.26    196.99 o 
   0   0  12     4746.84     4440.23    207.56 o 
   2   0  12     6181.18     5731.41    205.08 o 
   4   0  12        2.27      -43.22     61.25 o 
   6   0  12      707.78      720.82     50.21 o 
  -8   1  12       37.04       52.60     34.95 o 
  -7   1  12        2.59      -30.90     69.16 o 
  -6   1  12        3.34      -75.04     81.66 o 
  -5   1  12      579.46      577.35     49.48 o 
  -4   1  12      713.78      635.29     50.40 o 
  -3   1  12     1433.69     1460.21    103.92 o 
  -2   1  12     2844.26     2874.99    154.87 o 
  -1   1  12     1692.65     1721.76    120.47 o 
   0   1  12       81.04      110.58     18.79 o 
   1   1  12     1382.08     1294.86     94.91 o 
   2   1  12     1474.10     1435.20     96.75 o 
   3   1  12     2294.43     2354.66    143.46 o 
   4   1  12     1899.49     1932.72    113.12 o 
   5   1  12      470.25      427.82     45.43 o 
   6   1  12      361.11      334.01     40.10 o 
   7   1  12      706.45      755.76     56.65 o 
  -8   2  12      343.75      349.46     51.32 o 
  -7   2  12     1157.06     1069.36     78.54 o 
  -6   2  12     1099.64     1072.31     73.02 o 
  -5   2  12     2755.13     2668.44    174.18 o 
  -4   2  12      613.00      644.12     55.18 o 
  -3   2  12     1579.92     1410.73     99.32 o 
  -2   2  12     2072.56     1849.77    115.51 o 
  -1   2  12     1976.48     1805.63    121.03 o 
   0   2  12     1904.43     1868.44     79.98 o 
   1   2  12      404.58      389.75     33.84 o 
   2   2  12       17.49      -63.82     63.82 o 
   3   2  12      145.49      142.54     31.45 o 
   4   2  12       10.26      -58.86     58.86 o 
   5   2  12      771.93      794.76     59.41 o 
   6   2  12       37.89       71.55     66.77 o 
   7   2  12     1372.78     1435.93     93.07 o 
  -8   3  12        1.84      -35.50     79.27 o 
  -7   3  12       29.40       53.52     82.40 o 
  -6   3  12     1132.70     1086.65     84.42 o 
  -5   3  12       93.15      -98.03     98.03 o 
  -4   3  12     1838.15     1932.17    127.83 o 
  -3   3  12        1.07      -14.90     63.09 o 
  -2   3  12     3711.96     3835.65    186.32 o 
  -1   3  12      163.98      189.45     33.48 o 
   0   3  12     4061.13     3917.58    254.93 o 
   1   3  12      374.10      367.86     36.23 o 
   2   3  12     4817.78     4706.00    190.37 o 
   3   3  12      106.57      131.69     29.80 o 
   4   3  12     1258.57     1266.72     88.10 o 
   5   3  12       54.24       41.02     59.96 o 
   6   3  12     1069.60     1070.65     87.92 o 
   7   3  12      122.20       50.76     85.53 o 
  -7   4  12      441.34      376.69     53.71 o 
  -6   4  12     1851.60     1932.17    128.01 o 
  -5   4  12     2455.80     2277.78    144.94 o 
  -4   4  12     1722.36     1551.62    105.94 o 
  -3   4  12     2358.65     2357.60    140.52 o 
  -2   4  12     2501.05     2598.55    155.05 o 
  -1   4  12     1430.34     1398.41    101.16 o 
   0   4  12     1657.55     1747.76     91.23 o 
   1   4  12     1439.30     1434.46     91.60 o 
   2   4  12      189.43      211.52     32.92 o 
   3   4  12      209.90      199.56     31.64 o 
   4   4  12       18.03       54.44     66.40 o 
   5   4  12      658.49      637.68     49.66 o 
   6   4  12       19.19       18.58     62.17 o 
   7   4  12      635.08      734.43     57.57 o 
  -7   5  12       13.25       34.39     66.03 o 
  -6   5  12        2.48      -62.90     89.21 o 
  -5   5  12       73.99      135.19     98.40 o 
  -4   5  12       29.10      -35.50     79.64 o 
  -3   5  12     1424.53     1282.72     86.63 o 
  -2   5  12      103.83      191.65     30.72 o 
  -1   5  12     1473.21     1491.30     87.73 o 
   0   5  12       21.88      -30.37     64.74 o 
   1   5  12     1016.19     1152.50     71.73 o 
   2   5  12        4.22      -59.41     59.41 o 
   3   5  12     3398.69     3348.43    176.02 o 
   4   5  12       54.17       85.53     30.16 o 
   5   5  12     1261.58     1302.22     85.53 o 
   6   5  12       20.76        0.00     33.29 o 
  -7   6  12       13.49      -36.05     80.56 o 
  -6   6  12     2252.26     2117.94    143.10 o 
  -5   6  12       78.91       46.72     38.44 o 
  -4   6  12     4119.82     4262.37    218.69 o 
  -3   6  12        2.51        8.83     64.74 o 
  -2   6  12     3987.90     3861.59    197.91 o 
  -1   6  12      158.84      105.39     34.21 o 
   0   6  12     4066.27     4167.42    137.27 o 
   1   6  12       62.89       14.90     73.02 o 
   2   6  12     1361.76     1229.75     86.26 o 
   3   6  12      105.78      109.44     32.92 o 
   4   6  12      169.69      109.81     83.14 o 
   5   6  12      219.63      216.12     38.07 o 
   6   6  12      379.34      359.95     48.74 o 
  -6   7  12       34.15     -103.37    103.37 o 
  -5   7  12       95.78      -42.86     87.92 o 
  -4   7  12      364.13      366.02     46.17 o 
  -3   7  12      224.22       83.32     70.08 o 
  -2   7  12     1189.89     1100.81     90.31 o 
  -1   7  12      362.11      368.96     42.67 o 
   0   7  12     1779.69     2000.59     86.85 o 
   1   7  12      363.96      321.69     40.28 o 
   2   7  12     2253.38     2407.08    156.89 o 
   3   7  12      240.88      241.13     36.23 o 
   4   7  12     1920.75     2117.57    132.61 o 
   5   7  12       55.27      -98.77     98.77 o 
  -6   8  12       39.45       58.86     39.91 o 
  -5   8  12     1035.88      932.89     63.64 o 
  -4   8  12       68.74       94.91     91.23 o 
  -3   8  12     1236.83     1293.02     84.98 o 
  -2   8  12      127.26      112.75     37.52 o 
  -1   8  12     1034.75     1115.90     79.09 o 
   0   8  12       86.49        7.37     46.25 o 
   1   8  12      114.82      100.24     76.51 o 
   2   8  12       32.51        8.46     72.65 o 
   3   8  12       51.71       67.69     31.08 o 
   4   8  12        2.91       18.94     58.12 o 
   5   8  12      380.60      442.72     48.01 o 
  -5   9  12       21.99       48.01     86.45 o 
  -4   9  12      232.26      297.78     45.43 o 
  -3   9  12       51.62       63.46     38.44 o 
  -2   9  12     1199.35     1200.32     67.50 o 
  -1   9  12      235.80      248.12     43.22 o 
   0   9  12      678.24      708.35     38.04 o 
   1   9  12      644.84      604.39     51.68 o 
   2   9  12     1155.62     1292.84    100.61 o 
   3   9  12      726.47      768.09     55.73 o 
   4   9  12      654.89      704.26     54.81 o 
  -4  10  12     1327.22     1284.93     95.64 o 
  -3  10  12      572.09      627.75     57.75 o 
  -2  10  12      908.01      970.22     69.34 o 
  -1  10  12      932.24      934.17     63.09 o 
   0  10  12      827.15      968.20     49.77 o 
   1  10  12      225.01      238.56     43.22 o 
   2  10  12      160.86      222.19     37.89 o 
   3  10  12       83.86      121.21     85.71 o 
  -2  11  12       11.99      -11.40     93.80 o 
  -1  11  12      699.39      713.46     58.31 o 
   0  11  12      151.53      197.89     28.21 o 
   1  11  12      847.17      899.23     61.98 o 
  -7   0  13      629.50      625.54     57.39 o 
  -5   0  13      397.05      390.11     42.30 o 
  -3   0  13      517.74      422.30     43.04 o 
  -1   0  13      823.00      783.72     57.02 o 
   1   0  13     1026.87      964.34     71.36 o 
   3   0  13      376.33      393.61     38.07 o 
   5   0  13      125.53      190.73     36.05 o 
   7   0  13      790.07      766.06     61.43 o 
  -7   1  13       24.32       80.01     36.05 o 
  -6   1  13     1233.70     1213.93     83.69 o 
  -5   1  13      623.94      583.97     46.90 o 
  -4   1  13     3115.12     2964.01    183.19 o 
  -3   1  13      540.99      552.71     43.78 o 
  -2   1  13     8495.95     7844.75    257.50 o 
  -1   1  13     1107.07     1136.68     77.25 o 
   0   1  13     3268.08     3129.87    122.22 o 
   1   1  13     2659.15     2527.37    154.50 o 
   2   1  13     5010.22     4866.39    197.54 o 
   3   1  13     1111.89     1154.52     87.00 o 
   4   1  13     1550.08     1458.74     86.81 o 
   5   1  13      125.30       85.71     34.58 o 
   6   1  13      105.21      111.83     34.95 o 
   7   1  13       21.45       84.42     64.74 o 
  -7   2  13       14.29      -88.84     88.84 o 
  -6   2  13       58.51       70.26     66.03 o 
  -5   2  13      144.60      185.22     36.60 o 
  -4   2  13       61.90       76.51     67.50 o 
  -3   2  13        4.86       71.00     68.42 o 
  -2   2  13      769.43      793.84     51.68 o 
  -1   2  13      419.63      467.92     38.81 o 
   0   2  13      210.64      214.95     23.87 o 
   1   2  13       28.61        6.81     68.24 o 
   2   2  13      554.66      566.13     43.59 o 
   3   2  13       12.53       -7.54     63.09 o 
   4   2  13     1260.63     1307.73     91.60 o 
   5   2  13       93.60       61.25     64.74 o 
   6   2  13     1767.19     1808.39    138.87 o 
   7   2  13       64.02       74.68     78.91 o 
  -7   3  13      551.01      535.60     50.76 o 
  -6   3  13        7.11      -41.38     77.07 o 
  -5   3  13     2955.89     2894.12    189.63 o 
  -4   3  13        3.61      -72.47     72.47 o 
  -3   3  13     8046.54     7800.06    272.03 o 
  -2   3  13       97.92       56.28     36.23 o 
  -1   3  13     7000.57     6996.84    241.87 o 
   0   3  13       34.09        1.47     42.29 o 
   1   3  13     2087.24     2501.25    149.17 o 
   2   3  13      281.90      305.51     37.34 o 
   3   3  13     1967.77     1976.32    122.86 o 
   4   3  13      115.87       68.05     33.48 o 
   5   3  13      191.99      145.67     34.21 o 
   6   3  13       51.32       97.11     33.29 o 
  -7   4  13      653.64      655.15     61.98 o 
  -6   4  13       21.33       21.34     87.55 o 
  -5   4  13      386.92      383.31     47.27 o 
  -4   4  13       74.99       63.09     63.09 o 
  -3   4  13      256.00      235.06     41.75 o 
  -2   4  13      192.41       47.82     82.40 o 
  -1   4  13      186.71      191.47     32.56 o 
   0   4  13      168.68      172.09     25.34 o 
   1   4  13       22.97      -14.71     52.79 o 
   2   4  13      930.74     1023.93     72.28 o 
   3   4  13      214.62       71.00     83.14 o 
   4   4  13      319.28      340.08     37.71 o 
   5   4  13      320.71      392.50     45.98 o 
   6   4  13      496.06      453.38     49.29 o 
  -7   5  13       41.92       72.10     72.10 o 
  -6   5  13     2092.53     2197.03    148.98 o 
  -5   5  13      206.04       91.60     94.91 o 
  -4   5  13     2650.16     2966.96    188.16 o 
  -3   5  13      679.63      698.93     50.21 o 
  -2   5  13     5545.98     5700.14    233.59 o 
  -1   5  13      902.42      827.50     52.24 o 
   0   5  13     4697.78     4794.15    368.59 o 
   1   5  13      655.26      681.64     45.25 o 
   2   5  13     3261.20     3350.63    182.09 o 
   3   5  13      597.32      534.87     44.51 o 
   4   5  13      523.75      492.01     48.37 o 
   5   5  13        0.91       66.21     66.21 o 
   6   5  13       59.95       10.30     72.47 o 
  -6   6  13       48.13      -45.98     90.49 o 
  -5   6  13      344.60      321.14     47.45 o 
  -4   6  13       48.74      -39.73     84.79 o 
  -3   6  13       41.54       61.80     34.95 o 
  -2   6  13      202.21      166.09     38.63 o 
  -1   6  13        2.03       54.44     29.80 o 
   0   6  13      427.85      381.56     43.41 o 
   1   6  13        1.31        8.09     52.79 o 
   2   6  13     1533.21     1693.80    110.54 o 
   3   6  13      332.33      340.45     40.28 o 
   4   6  13      766.47      809.66     62.90 o 
   5   6  13      408.50      435.91     45.25 o 
  -6   7  13      230.11      221.82     48.19 o 
  -5   7  13      678.50      628.48     55.18 o 
  -4   7  13     1118.27     1066.97     91.41 o 
  -3   7  13     1273.23     1307.73     96.19 o 
  -2   7  13     2717.19     2633.68    169.40 o 
  -1   7  13      941.40      889.66     58.49 o 
   0   7  13     1468.94     1428.52     63.03 o 
   1   7  13      958.18     1054.46     69.34 o 
   2   7  13     1110.12     1163.35     87.37 o 
   3   7  13      509.10      507.46     45.43 o 
   4   7  13      879.79     1046.37     58.49 o 
   5   7  13        2.42       92.52     68.79 o 
  -5   8  13       33.50      -94.36     94.36 o 
  -4   8  13        7.68       21.89     73.02 o 
  -3   8  13        9.50      -31.08     78.35 o 
  -2   8  13      508.16      503.05     50.40 o 
  -1   8  13       69.86       57.39     70.08 o 
   0   8  13      624.31      660.14     36.35 o 
   1   8  13        9.20       71.36     66.77 o 
   2   8  13     1141.46     1066.60     67.13 o 
   3   8  13      159.22       28.33     78.54 o 
   4   8  13     1182.78     1357.40     91.23 o 
  -4   9  13      317.87      313.41     51.13 o 
  -3   9  13     1180.61     1196.64     75.41 o 
  -2   9  13      214.80      251.61     39.91 o 
  -1   9  13     2526.08     2831.77    186.14 o 
   0   9  13      210.82      232.45     29.13 o 
   1   9  13     1513.92     1409.81    100.61 o 
   2   9  13      173.89      153.95     40.65 o 
   3   9  13      891.92     1109.28     71.92 o 
  -3  10  13      144.65      150.09     48.93 o 
  -2  10  13       32.59        0.00     73.39 o 
  -1  10  13        1.72      -99.32     99.32 o 
   0  10  13       29.89       67.61     49.09 o 
   1  10  13      160.52      156.89     39.36 o 
   2  10  13       16.10      -20.78     78.35 o 
  -6   0  14        0.14        0.00     67.32 o 
  -4   0  14      397.44      428.19     43.41 o 
  -2   0  14     6715.89     6185.71    243.89 o 
   0   0  14     2677.58     2647.13    112.74 o 
   2   0  14     4469.81     4467.27    200.48 o 
   4   0  14     2175.49     2350.61    157.99 o 
   6   0  14     1300.29     1411.47    105.58 o 
  -7   1  14      480.34      497.90     50.95 o 
  -6   1  14      191.34      159.65     39.73 o 
  -5   1  14      864.76      803.77     60.88 o 
  -4   1  14      198.10      167.38     35.13 o 
  -3   1  14     1164.44     1176.04     86.26 o 
  -2   1  14       80.79       63.27     70.81 o 
  -1   1  14      992.31      984.57     76.70 o 
   0   1  14       86.31       76.32     23.67 o 
   1   1  14      683.73      727.99     49.84 o 
   2   1  14      158.31      100.79     34.39 o 
   3   1  14      328.89      346.52     39.36 o 
   4   1  14       47.45        0.00     69.53 o 
   5   1  14       42.57       40.83     26.67 o 
   6   1  14      237.48      274.05     44.88 o 
  -7   2  14        0.12       69.71     69.71 o 
  -6   2  14       28.99       80.93     34.76 o 
  -5   2  14     1008.88      969.67     62.72 o 
  -4   2  14       41.27       45.61     69.89 o 
  -3   2  14     2188.03     1890.60    132.06 o 
  -2   2  14      648.25      699.30     48.01 o 
  -1   2  14     7358.20     7247.72    259.34 o 
   0   2  14     1550.69     1505.14     78.41 o 
   1   2  14     4034.95     3763.37    184.48 o 
   2   2  14      767.65      680.90     56.28 o 
   3   2  14     4241.59     4045.88    205.82 o 
   4   2  14      134.64      141.81     32.74 o 
   5   2  14     1254.99     1311.78     92.33 o 
   6   2  14      103.71       92.15     81.30 o 
  -7   3  14      188.34      191.29     41.02 o 
  -6   3  14      710.35      698.19     59.59 o 
  -5   3  14      204.09      222.55     39.36 o 
  -4   3  14      140.57      129.30     37.34 o 
  -3   3  14       74.29       17.29     75.04 o 
  -2   3  14     1010.33     1121.41     80.74 o 
  -1   3  14        2.76       47.82     70.26 o 
   0   3  14        1.95      -47.50     47.50 o 
   1   3  14       11.03       15.63     58.12 o 
   2   3  14        0.02      -63.27     69.16 o 
   3   3  14      142.81      -74.49     82.40 o 
   4   3  14       78.77       35.31     80.01 o 
   5   3  14        4.89      -66.77     77.07 o 
   6   3  14      496.97      610.46     52.79 o 
  -6   4  14       79.76       22.26     96.56 o 
  -5   4  14       26.13       59.78     34.39 o 
  -4   4  14      108.51      115.69     85.16 o 
  -3   4  14     1103.44     1115.90     80.01 o 
  -2   4  14     1651.37     1650.76    103.92 o 
  -1   4  14     3945.03     3748.10    199.93 o 
   0   4  14     1291.91     1186.30     56.25 o 
   1   4  14     2038.33     2011.45    130.41 o 
   2   4  14     1922.90     2039.22    134.45 o 
   3   4  14     2141.92     2346.93    136.66 o 
   4   4  14      664.63      635.84     50.95 o 
   5   4  14      825.23      816.28     56.83 o 
  -6   5  14        5.67       32.19     40.28 o 
  -5   5  14     1452.71     1464.07    110.36 o 
  -4   5  14        0.54      -10.12     77.07 o 
  -3   5  14     1987.10     2020.64    135.92 o 
  -2   5  14       20.88       80.56     67.69 o 
  -1   5  14     1026.17     1135.94     71.18 o 
   0   5  14      289.12      282.60     28.64 o 
   1   5  14      599.76      716.95     50.95 o 
   2   5  14      237.86      324.45     35.50 o 
   3   5  14      325.52      322.06     42.67 o 
   4   5  14      374.78      341.74     43.96 o 
   5   5  14        1.56      100.79     80.56 o 
  -5   6  14       93.94      -33.84     84.61 o 
  -4   6  14      211.17      198.46     35.50 o 
  -3   6  14      104.00       39.73     75.04 o 
  -2   6  14     1469.90     1433.73    100.98 o 
  -1   6  14      420.37      433.52     45.25 o 
   0   6  14     1867.57     2087.64     96.88 o 
   1   6  14       95.79       60.70     70.81 o 
   2   6  14     2408.60     2565.99    176.57 o 
   3   6  14      527.60      543.88     47.82 o 
   4   6  14     1448.34     1408.34    106.31 o 
   5   6  14      372.14      393.42     51.32 o 
  -5   7  14      119.71      -93.80    106.31 o 
  -4   7  14      287.64      317.83     45.61 o 
  -3   7  14       59.47       20.97     73.57 o 
  -2   7  14      137.99       87.18     37.89 o 
  -1   7  14      493.26      489.07     49.11 o 
   0   7  14        2.60       31.24     41.23 o 
   1   7  14      146.74      178.78     38.07 o 
   2   7  14        9.79      -27.77     80.38 o 
   3   7  14      193.67      142.54     41.38 o 
   4   7  14      252.98      298.70     44.33 o 
  -4   8  14        0.56       81.11     64.56 o 
  -3   8  14      905.77      851.77     67.13 o 
  -2   8  14      191.31      194.23     39.18 o 
  -1   8  14     2164.80     2207.70    141.44 o 
   0   8  14      278.57      311.01     31.41 o 
   1   8  14     2092.66     2296.72    144.75 o 
   2   8  14       37.37       19.50     77.25 o 
   3   8  14     2822.27     2802.89    175.47 o 
  -3   9  14      505.97      471.78     56.47 o 
  -2   9  14      268.78      263.57     47.45 o 
  -1   9  14      122.17      -21.52     86.63 o 
   0   9  14       63.28        4.11     61.66 o 
   1   9  14      160.93      -50.95    100.43 o 
   2   9  14        3.96       72.47     67.87 o 
  -5   0  15      734.26      735.53     55.36 o 
  -3   0  15       94.70       81.66     72.10 o 
  -1   0  15     2294.11     2184.52    151.19 o 
   1   0  15     1896.72     1940.63    126.18 o 
   3   0  15     1592.78     1784.29    125.62 o 
   5   0  15      807.39      918.72     67.69 o 
  -6   1  15      415.49      433.52     51.50 o 
  -5   1  15       50.10      -10.30     87.73 o 
  -4   1  15      110.62      170.69     33.29 o 
  -3   1  15      177.81      217.59     34.58 o 
  -2   1  15       64.05       69.53     68.61 o 
  -1   1  15      150.14      205.63     35.87 o 
   0   1  15     1351.72     1253.90     52.86 o 
   1   1  15      801.51      776.92     57.02 o 
   2   1  15     1339.93     1350.59     98.22 o 
   3   1  15     1221.00     1396.76     95.83 o 
   4   1  15      946.99     1036.07     81.11 o 
   5   1  15      216.36      282.70     41.38 o 
  -6   2  15      347.78      394.90     50.40 o 
  -5   2  15       18.23      -21.34     71.92 o 
  -4   2  15      312.03      330.70     42.67 o 
  -3   2  15      424.66      369.15     42.67 o 
  -2   2  15     2075.79     1765.17    133.35 o 
  -1   2  15      812.45      792.37     54.08 o 
   0   2  15      424.59      405.27     30.82 o 
   1   2  15       67.40      -41.38     73.39 o 
   2   2  15     1157.69     1254.21     83.32 o 
   3   2  15      561.51      647.25     46.90 o 
   4   2  15      474.28      418.62     42.30 o 
   5   2  15      132.19      110.73     81.11 o 
  -6   3  15        2.84       58.31     62.90 o 
  -5   3  15      145.20      229.91     40.10 o 
  -4   3  15      116.62       40.65     91.60 o 
  -3   3  15      168.52      182.27     39.54 o 
  -2   3  15        0.97        9.20     67.50 o 
  -1   3  15     3386.58     3461.17    196.62 o 
   0   3  15       10.51      -23.79     76.88 o 
   1   3  15     4463.28     4425.88    212.99 o 
   2   3  15      205.68       60.33     87.37 o 
   3   3  15     3788.43     4266.23    220.35 o 
   4   3  15        0.11        9.56     62.35 o 
   5   3  15     2443.84     2675.06    163.88 o 
  -6   4  15      372.48      143.65    113.48 o 
  -5   4  15      687.90      588.57     58.12 o 
  -4   4  15      131.35      170.87     36.23 o 
  -3   4  15     1334.47     1332.01     97.85 o 
  -2   4  15      675.50      650.92     53.71 o 
  -1   4  15     1814.29     1759.83    132.43 o 
   0   4  15     1572.84     1627.31     84.22 o 
   1   4  15      357.95      401.88     43.22 o 
   2   4  15      927.22      935.46     56.83 o 
   3   4  15      679.27      693.04     54.44 o 
   4   4  15      383.47      492.75     42.67 o 
   5   4  15      174.98      236.35     41.57 o 
  -5   5  15        0.04      -79.09     79.09 o 
  -4   5  15       89.95      144.57     34.95 o 
  -3   5  15       69.56        0.00     75.04 o 
  -2   5  15       18.49      -90.49     90.49 o 
  -1   5  15       26.55        9.38     73.76 o 
   0   5  15      631.66      682.56     35.57 o 
   1   5  15      585.98      627.01     56.28 o 
   2   5  15     1465.27     1299.64     82.22 o 
   3   5  15      362.43      331.44     50.03 o 
   4   5  15     1109.82     1356.66    101.53 o 
  -5   6  15      542.47      481.71     56.65 o 
  -4   6  15      362.23      351.12     48.01 o 
  -3   6  15      605.32      487.60     55.73 o 
  -2   6  15      495.28      400.23     48.37 o 
  -1   6  15     2012.17     2001.33    138.31 o 
   0   6  15      247.64      282.17     27.98 o 
   1   6  15     1087.21     1036.99     68.61 o 
   2   6  15       81.84       -9.56     69.34 o 
   3   6  15     1542.68     1823.29    135.74 o 
   4   6  15        6.06       62.54     67.32 o 
  -4   7  15        0.47      -47.27     78.54 o 
  -3   7  15       47.65       55.91     86.08 o 
  -2   7  15      189.38      133.72     43.96 o 
  -1   7  15      645.81      595.75     55.18 o 
   0   7  15      558.36      634.27     37.37 o 
   1   7  15      666.45      629.59     55.55 o 
   2   7  15      750.01      788.50     59.04 o 
   3   7  15     1290.56     1379.47     98.03 o 
  -3   8  15      162.50      118.27    103.18 o 
  -2   8  15     1293.00     1268.19     79.64 o 
  -1   8  15        9.72      -83.69     83.69 o 
   0   8  15      777.90      779.61     43.11 o 
   1   8  15        8.53       51.32     60.88 o 
   2   8  15      549.76      663.62     57.39 o 
  -6   0  16     1558.47     1465.18    101.71 o 
  -4   0  16      849.49      739.39     57.94 o 
  -2   0  16      741.67      771.40     59.04 o 
   0   0  16        3.42       -8.68     41.64 o 
   2   0  16      136.48      115.32     36.42 o 
   4   0  16      212.81      265.04     42.12 o 
  -5   1  16       43.57      100.06     79.27 o 
  -4   1  16       90.11       96.19     35.68 o 
  -3   1  16      230.04      152.11     38.44 o 
  -2   1  16      674.73      638.97     53.34 o 
  -1   1  16      843.43      951.65     68.24 o 
   0   1  16      753.87      661.58     35.72 o 
   1   1  16     1792.51     1798.09    124.52 o 
   2   1  16      953.16      826.39     58.67 o 
   3   1  16     1998.38     2137.44    149.90 o 
   4   1  16      658.95      660.12     52.05 o 
  -5   2  16      823.52      855.82     63.82 o 
  -4   2  16      109.61       99.87     36.79 o 
  -3   2  16       76.59       80.19     82.40 o 
  -2   2  16       60.42       86.08     68.24 o 
  -1   2  16        1.75       25.57     29.24 o 
   0   2  16        0.08        8.71     45.89 o 
   1   2  16      506.83      538.18     45.98 o 
   2   2  16      142.71      186.69     38.99 o 
   3   2  16      997.24     1018.23     73.76 o 
   4   2  16      192.54      263.02     41.94 o 
  -5   3  16      107.82       57.57     92.70 o 
  -4   3  16      331.77      341.37     44.88 o 
  -3   3  16      167.29      102.26     73.76 o 
  -2   3  16     1659.67     1688.47    110.73 o 
  -1   3  16       59.69      -38.07     74.86 o 
   0   3  16     2981.90     2975.77    135.06 o 
   1   3  16       58.65       84.42     34.03 o 
   2   3  16     3794.59     3554.43    210.41 o 
   3   3  16        5.96        9.93     75.78 o 
   4   3  16     2205.21     2375.44    159.28 o 
  -5   4  16      329.14      106.49    106.49 o 
  -4   4  16      860.43      881.94     61.98 o 
  -3   4  16      101.09      105.39     95.46 o 
  -2   4  16      764.20      750.98     61.98 o 
  -1   4  16       39.95      -38.99     64.74 o 
   0   4  16       32.71       -2.52     90.03 o 
   1   4  16      516.19      533.03     48.93 o 
   2   4  16       13.61      -82.40     82.40 o 
   3   4  16      307.73      334.93     43.96 o 
   4   4  16       44.31       41.94     66.21 o 
  -4   5  16        0.23      -57.57     85.34 o 
  -3   5  16      177.95      178.96     38.81 o 
  -2   5  16      101.53       41.94     91.41 o 
  -1   5  16     1538.67     1506.56    100.06 o 
   0   5  16        3.59        9.75     67.69 o 
   1   5  16     1304.29     1349.85     83.50 o 
   2   5  16      301.25      334.93     43.78 o 
   3   5  16     1519.50     1689.57    105.39 o 
  -4   6  16      522.45      488.15     56.47 o 
  -3   6  16      303.24      383.12     46.53 o 
  -2   6  16      279.35      287.11     47.64 o 
  -1   6  16       22.43       52.97     85.53 o 
   0   6  16       99.33      113.25     25.89 o 
   1   6  16       34.81       70.44     70.44 o 
   2   6  16       30.92      -51.13     75.96 o 
   3   6  16        2.68       10.67     86.63 o 
  -2   7  16      795.42      792.18     64.19 o 
  -1   7  16       49.84      -77.80     97.48 o 
   0   7  16     1026.01     1061.67     48.87 o 
   1   7  16      454.41      529.72     52.42 o 
  -5   0  17      299.63      302.56     49.84 o 
  -3   0  17      142.63      174.55     39.36 o 
  -1   0  17        6.29       39.18     62.17 o 
   1   0  17      542.26      656.81     48.93 o 
   3   0  17     1173.43     1228.83     92.33 o 
  -4   1  17      880.34      804.69     66.03 o 
  -3   1  17      327.98      371.35     42.12 o 
  -2   1  17     1181.29     1121.97     74.31 o 
  -1   1  17      234.25      205.26     38.07 o 
   0   1  17      284.58      281.77     42.95 o 
   1   1  17       82.15       29.06     80.56 o 
   2   1  17      219.00      276.08     41.20 o 
   3   1  17       21.93      -20.42     73.76 o 
  -4   2  17        5.52       79.09     62.90 o 
  -3   2  17       69.22       74.31     37.52 o 
  -2   2  17      227.75      226.23     42.12 o 
  -1   2  17       16.73       30.16     62.72 o 
   0   2  17      711.32      668.65     37.97 o 
   1   2  17       18.35       43.04     32.37 o 
   2   2  17     2343.69     2213.03    146.96 o 
   3   2  17      286.23      283.62     44.88 o 
  -4   3  17        6.14     -101.16    101.16 o 
  -3   3  17     1442.93     1407.98     83.32 o 
  -2   3  17      176.64      167.93     40.65 o 
  -1   3  17      895.07      894.81     57.94 o 
   0   3  17       44.61       34.07     60.33 o 
   1   3  17      275.91      359.40     38.99 o 
   2   3  17        2.79      -75.78     75.78 o 
   3   3  17       97.88      -42.12     74.31 o 
  -4   4  17       49.77      -23.54     68.97 o 
  -3   4  17       42.54       31.27     41.20 o 
  -2   4  17        4.98       22.62     33.84 o 
  -1   4  17       56.35       20.97     69.89 o 
   0   4  17       95.16       71.11     37.65 o 
   1   4  17      223.69      262.10     40.10 o 
   2   4  17      695.48      618.00     54.81 o 
  -3   5  17       12.65      -23.18     73.57 o 
  -2   5  17     1500.52     1447.15    100.79 o 
  -1   5  17       11.17       27.59     32.00 o 
   0   5  17      680.78      699.04     87.64 o 
   1   5  17        3.54        0.00     57.20 o 
   2   5  17      364.20      448.97     47.09 o 
  -2   6  17      156.22      191.29     45.61 o 
  -1   6  17        4.38       45.43     86.63 o 
   0   6  17      315.79      341.54     33.47 o 
   1   6  17      240.06      244.07     45.80 o 
  -2   0  18      981.08     1062.56     80.74 o 
   0   0  18      184.83      205.80     27.59 o 
   2   0  18      542.03      567.79     51.68 o 
  -3   1  18      933.49      851.59     65.85 o 
  -2   1  18       86.63       21.89     90.31 o 
  -1   1  18      625.72      555.10     53.52 o 
   0   1  18        0.24      -23.38     63.27 o 
   1   1  18       47.77       31.45     54.44 o 
   2   1  18       38.77       64.19     64.19 o 
  -3   2  18     1174.33     1076.17     75.78 o 
  -2   2  18      175.82      100.06     92.15 o 
  -1   2  18     1333.33     1228.28     82.95 o 
   0   2  18       58.35       42.96     57.00 o 
   1   2  18      962.86      943.37     81.48 o 
   2   2  18       21.91      -83.32     83.32 o 
  -2   3  18      891.50      902.17     62.35 o 
  -1   3  18        0.85       44.33     69.89 o 
   0   3  18        0.44       18.28     49.10 o 
   1   3  18        2.34      -76.51     76.51 o 
  -1   4  18      545.99      508.38     54.63 o 
   0   4  18      659.59      641.73     40.12 o 
                                                 
